# Supplementary material for: Genetic Diversity and Selection Signatures of Lvliang Black Goat Using Genome-Wide SNP Data
Source: Animals (Basel). 2024 Nov 3;14(21):3154. doi: 10.3390/ani14213154 (PMC11544794; doi:10.3390/ani14213154)
Supplement: Supplementary file 1 [file animals-14-03154-s001.zip]

Archive with 9 entries (9 files):
- figure3.png
- figure4.png
- figure5.png
- figure6.png
- FigureS1.png
- FigureS2.png
- Table S1-12.xlsx
- figure1.png
- figure2.png
