# Supplementary material for: Genetic Diversity and Selection Signatures of Lvliang Black Goat Using Genome-Wide SNP Data
Source: Animals (Basel). 2024 Nov 3;14(21):3154. doi: 10.3390/ani14213154 (PMC11544794; doi:10.3390/ani14213154)
Supplement: Supplementary file 1 [file animals-14-03154-s001.zip › Table S1-12.xlsx]

## Sheet: Table S1
Table S1. Goat population used in this study.
Breed	Code	Number	Type	Origin
Lvliang black goat	LBG	48	65K	China
Arbas Cashmere goat	AC	59	50K	China
Guangfeng goat	GF	24	50K	China
Jining Grey goat	JN	39	50K	China
Luoping Yellow goat	LP	24	50K	China
Nanjiang goat	NJ	23	50K	China
Qinggeda goat	QG	24	50K	China
Youra wild goat	WG1	4	50K	Greece
Cretan wild goat	WG2	10	50K	Greece
Saanen dairy goat	SAA	47	50K	Switzerland
Boer goat	BOE	48	50K	Switzerland
Angora goat	ANG	46	50K	Argentina

## Sheet: Table S2
Table S2. Family composition of the LBG conservation population
	Family 1	Family 2	Family 3	Family 4	Family 5	Family 6	Family 7	Family 8	Family 9	Family 10	Family 11	Family 12	Family 13	Other(female)
Male	22020005	22130007	22120009	22140009	22170003	22150001	22150005	22050005	22040005	22060001	21040005	22100003	22110005	2017004	20150008
		22130003		22140007	22170001	21010001		22050001	22060009	22070001			22030005	20010014	20060010
														19050008	20060002
														20110004	19140004
Female		20010012	20130010	20150004			19070004	19070004	18040004	18040004	18070008			19140006	19050012
		20130012	20100012	20110002						20170002				20030010	20100014
		20020002								20020004				20120006	20120004
															20030012

## Sheet: Table S3
Table S3. Candidate regions based on iHS scores in DS-A
Chromosome	Starting position	Ending position	iHS
1	43100000	43200000	6.68898
19	51200000	51300000	6.18537
10	82400000	82500000	6.16
2	13300000	13400000	5.71734
10	79500000	79600000	5.7171
10	34000000	34100000	5.56219
18	37800000	37900000	5.36289
18	32900000	33000000	5.27054
6	25000000	25100000	5.26751
1	102800000	102900000	5.2505
3	45900000	46000000	5.21211
10	91900000	92000000	5.19347
3	91600000	91700000	5.1609
1	59300000	59400000	5.0994
3	118600000	118700000	5.00766
3	46300000	46400000	4.95666
9	49600000	49700000	4.93402
3	46000000	46100000	4.93056
10	50300000	50400000	4.92194
6	67700000	67800000	4.90695
3	50700000	50800000	4.86829
14	45500000	45600000	4.83725
2	132400000	132500000	4.80173
12	50200000	50300000	4.77255
22	59000000	59100000	4.75011
5	44700000	44800000	4.71152
1	70600000	70700000	4.69753
18	39900000	40000000	4.6649
11	71600000	71700000	4.65803
9	12500000	12600000	4.64982
6	104900000	105000000	4.64302
1	70500000	70600000	4.61813
12	48300000	48400000	4.60893
7	80600000	80700000	4.59701
14	90800000	90900000	4.59073
18	39800000	39900000	4.58036
1	123800000	123900000	4.522
14	27000000	27100000	4.48494
4	35900000	36000000	4.47238
6	39500000	39600000	4.39609
1	83000000	83100000	4.37791
12	47800000	47900000	4.34733
6	95300000	95400000	4.31769
9	33500000	33600000	4.29875
4	119700000	119800000	4.29413
16	77800000	77900000	4.29338
8	48300000	48400000	4.28934
15	30100000	30200000	4.26676
6	65800000	65900000	4.2618
1	41200000	41300000	4.25855
7	59800000	59900000	4.24754
8	75200000	75300000	4.22892
6	66900000	67000000	4.21772
7	59100000	59200000	4.14829
19	21300000	21400000	4.13692
18	36500000	36600000	4.12932
5	49600000	49700000	4.11957
11	70600000	70700000	4.11132
14	87500000	87600000	4.088
7	57400000	57500000	4.07965
10	45000000	45100000	4.0613
7	86100000	86200000	4.06123
19	23000000	23100000	4.03648
14	84000000	84100000	4.03042
3	66200000	66300000	4.02449
12	51300000	51400000	4.01042
8	75000000	75100000	4.00775
6	94200000	94300000	3.9944
7	88600000	88700000	3.99195
18	36400000	36500000	3.98979
8	74900000	75000000	3.97583
6	67100000	67200000	3.96239
22	17400000	17500000	3.94561
8	40000000	40100000	3.94045
6	95400000	95500000	3.94014
9	21200000	21300000	3.93521
7	60500000	60600000	3.92309
18	37200000	37300000	3.91652
2	13400000	13500000	3.91033
12	48700000	48800000	3.90727
6	27200000	27300000	3.8827
3	95900000	96000000	3.88138
1	92100000	92200000	3.87972
2	113200000	113300000	3.86545
3	42300000	42400000	3.86422
13	26000000	26100000	3.85551
7	47000000	47100000	3.8487
1	82200000	82300000	3.83553
13	46900000	47000000	3.8238
1	95600000	95700000	3.82375
4	35600000	35700000	3.81601
8	75100000	75200000	3.81409
5	112000000	112100000	3.81048
14	17100000	17200000	3.80996
10	50500000	50600000	3.80443
6	36100000	36200000	3.80137
2	94800000	94900000	3.79899
1	70800000	70900000	3.79821
2	61200000	61300000	3.79391
16	7600000	7700000	3.79076
11	17400000	17500000	3.78061
11	9300000	9400000	3.77978
3	95400000	95500000	3.77124
11	58300000	58400000	3.77092
2	114800000	114900000	3.77023
12	50100000	50200000	3.76835
13	80600000	80700000	3.76612
11	55200000	55300000	3.75095
6	68400000	68500000	3.74177
8	36500000	36600000	3.73768
8	64400000	64500000	3.72999
5	53600000	53700000	3.72149
14	17200000	17300000	3.72087
2	130100000	130200000	3.70729
7	34900000	35000000	3.70175
8	19100000	19200000	3.67791
1	27500000	27600000	3.67361
12	60200000	60300000	3.66706
12	48100000	48200000	3.66118
6	22600000	22700000	3.66041
13	59500000	59600000	3.6563
8	41000000	41100000	3.642
1	57100000	57200000	3.62899
4	92700000	92800000	3.62611
10	70700000	70800000	3.62564
8	2100000	2200000	3.61307
2	91500000	91600000	3.60999
13	76400000	76500000	3.60712
1	39300000	39400000	3.60595
3	25300000	25400000	3.60557
3	25100000	25200000	3.6012
5	98500000	98600000	3.59492
1	154100000	154200000	3.59448
10	39900000	40000000	3.58211
3	101700000	101800000	3.57603
1	86500000	86600000	3.56666
14	16500000	16600000	3.55872
14	2100000	2200000	3.54677
3	15100000	15200000	3.54219
2	8800000	8900000	3.54213
4	111600000	111700000	3.50838
5	70100000	70200000	3.50629
6	59500000	59600000	3.50418
12	60700000	60800000	3.50285
12	47700000	47800000	3.50126
14	30800000	30900000	3.4995
29	47600000	47700000	3.49842
5	88000000	88100000	3.49606
11	37600000	37700000	3.48911
1	27900000	28000000	3.48285
10	51600000	51700000	3.48183
13	49100000	49200000	3.47761
10	30800000	30900000	3.47733
7	44300000	44400000	3.47662
10	96400000	96500000	3.47491
11	3300000	3400000	3.45945
5	62200000	62300000	3.45871
10	10000000	10100000	3.45275
11	72000000	72100000	3.44923
19	39300000	39400000	3.43818
14	51700000	51800000	3.43477
5	50300000	50400000	3.43009
16	24000000	24100000	3.43
1	11500000	11600000	3.42612
11	71500000	71600000	3.42129
12	18800000	18900000	3.41872
3	99600000	99700000	3.41657
10	79800000	79900000	3.41585
3	42900000	43000000	3.41257
20	38900000	39000000	3.40377
12	10400000	10500000	3.39975
13	59800000	59900000	3.39556
1	56100000	56200000	3.38941
1	71300000	71400000	3.38621
19	8000000	8100000	3.37954
6	70600000	70700000	3.37886
18	36000000	36100000	3.37078
3	113400000	113500000	3.37049
9	67700000	67800000	3.36923
12	59700000	59800000	3.36331
11	23300000	23400000	3.36207
3	25200000	25300000	3.35803
20	60200000	60300000	3.35659
16	44500000	44600000	3.3502
6	106900000	107000000	3.34752
18	39700000	39800000	3.34418
6	2200000	2300000	3.33764
3	62300000	62400000	3.33493
4	35800000	35900000	3.33337
3	102600000	102700000	3.33324
5	24800000	24900000	3.33262
1	145700000	145800000	3.32476
11	44400000	44500000	3.32433
5	77300000	77400000	3.32165
10	35300000	35400000	3.30847
14	68600000	68700000	3.30089
3	59300000	59400000	3.29583
4	45500000	45600000	3.29274
24	1000000	1100000	3.2908
15	29900000	30000000	3.2884
10	52300000	52400000	3.28765
20	39400000	39500000	3.28315
7	56000000	56100000	3.28043
12	68500000	68600000	3.27642
11	70200000	70300000	3.27527
3	42500000	42600000	3.26864
10	26500000	26600000	3.26524
3	25400000	25500000	3.25869
2	97900000	98000000	3.25459
8	98100000	98200000	3.25174
14	52200000	52300000	3.25063
5	70000000	70100000	3.2461
2	48100000	48200000	3.24486
15	30000000	30100000	3.24417
17	20900000	21000000	3.24317
3	77200000	77300000	3.2409
4	13800000	13900000	3.23941
18	37000000	37100000	3.23757
29	32900000	33000000	3.23497
12	72700000	72800000	3.23496
18	17400000	17500000	3.22633
2	11000000	11100000	3.22327
6	86600000	86700000	3.22192
12	60800000	60900000	3.22048
18	4300000	4400000	3.21989
4	84800000	84900000	3.21867
1	152700000	152800000	3.21182
11	41300000	41400000	3.21019
6	71100000	71200000	3.20707
8	64200000	64300000	3.20704
8	41300000	41400000	3.20525
2	86900000	87000000	3.2052
7	1700000	1800000	3.20115
4	2700000	2800000	3.2002
16	56800000	56900000	3.19692
6	48800000	48900000	3.19624
6	21300000	21400000	3.19353
3	34700000	34800000	3.19091
19	49600000	49700000	3.18661
5	101300000	101400000	3.18269
8	3800000	3900000	3.18244
8	76100000	76200000	3.17906
4	35700000	35800000	3.17035
1	15800000	15900000	3.16723
14	16900000	17000000	3.16618
1	70100000	70200000	3.16379
12	67700000	67800000	3.15892
7	60000000	60100000	3.15824
12	47600000	47700000	3.1561
18	45700000	45800000	3.15293
1	73100000	73200000	3.15119
8	27300000	27400000	3.1494
6	1900000	2000000	3.14905
10	49800000	49900000	3.14438
5	44000000	44100000	3.14372
12	44500000	44600000	3.14353
2	16700000	16800000	3.14295
15	28500000	28600000	3.1404
10	87700000	87800000	3.13815
3	51000000	51100000	3.13598
11	43200000	43300000	3.13515
15	6500000	6600000	3.13038
8	89100000	89200000	3.12904
18	39600000	39700000	3.12766
23	40500000	40600000	3.11969
4	75900000	76000000	3.1122
2	111400000	111500000	3.10837
14	17500000	17600000	3.10761
18	15500000	15600000	3.10558
7	11300000	11400000	3.09931
8	91400000	91500000	3.09883
12	80800000	80900000	3.09877
7	76000000	76100000	3.09794
14	90400000	90500000	3.0957
9	65800000	65900000	3.09422
8	4800000	4900000	3.08516
1	96600000	96700000	3.08356
14	21000000	21100000	3.07969
29	31500000	31600000	3.07639
12	50400000	50500000	3.07306
7	34400000	34500000	3.0717
24	57600000	57700000	3.07104
10	68600000	68700000	3.06936
18	15600000	15700000	3.06889
15	30200000	30300000	3.06768
8	27600000	27700000	3.06423
12	44900000	45000000	3.06388
6	35400000	35500000	3.06292
6	108100000	108200000	3.06186
1	115200000	115300000	3.06041
5	4300000	4400000	3.05951
9	66400000	66500000	3.05893
12	50500000	50600000	3.0586
4	59900000	60000000	3.0535
5	102800000	102900000	3.05272
21	12300000	12400000	3.05214
17	68800000	68900000	3.05128
5	96100000	96200000	3.05107
21	28800000	28900000	3.05075
12	48200000	48300000	3.04991
12	49200000	49300000	3.04935
10	40200000	40300000	3.04792
22	17100000	17200000	3.04421
8	41400000	41500000	3.03986
3	64200000	64300000	3.03666
5	3800000	3900000	3.03308
3	57200000	57300000	3.02839
8	33300000	33400000	3.02573
1	132000000	132100000	3.02462
12	60400000	60500000	3.02231
22	49800000	49900000	3.02053
10	93100000	93200000	3.02016
2	81800000	81900000	3.01713
8	46600000	46700000	3.01586
8	39400000	39500000	3.01572
1	132100000	132200000	3.0156
17	12400000	12500000	3.01157
19	23800000	23900000	3.00832
3	52400000	52500000	3.00674
12	50900000	51000000	3.00129
21	41400000	41500000	3.00047
14	12300000	12400000	2.99988
12	66300000	66400000	2.99978
24	14100000	14200000	2.99622
12	60500000	60600000	2.99375
12	60600000	60700000	2.99375
9	6600000	6700000	2.99299
3	25000000	25100000	2.99174
12	44100000	44200000	2.98644
16	54400000	54500000	2.98563
6	98200000	98300000	2.97802
19	32800000	32900000	2.97785
11	56800000	56900000	2.97566
3	33800000	33900000	2.97514
9	64000000	64100000	2.97417
4	52400000	52500000	2.97332
7	14100000	14200000	2.97306
12	49000000	49100000	2.97282
1	125200000	125300000	2.96686
3	95600000	95700000	2.9659
10	12700000	12800000	2.96399
12	70900000	71000000	2.96369
22	35900000	36000000	2.96319
10	85100000	85200000	2.96082
19	52800000	52900000	2.95737
20	14700000	14800000	2.95625
12	60000000	60100000	2.95607
20	61200000	61300000	2.95565
20	5900000	6000000	2.95426
19	26600000	26700000	2.95106
1	33300000	33400000	2.94762
19	12800000	12900000	2.94386
20	58400000	58500000	2.9426
8	86700000	86800000	2.94253
6	58200000	58300000	2.93915
7	5200000	5300000	2.93152
10	5900000	6000000	2.92977
1	120900000	121000000	2.92783
4	24600000	24700000	2.92698
3	17900000	18000000	2.92327
3	24200000	24300000	2.92309
9	78700000	78800000	2.92096
8	3700000	3800000	2.92028
5	33700000	33800000	2.91972
4	36200000	36300000	2.91802
14	49000000	49100000	2.91298
18	15400000	15500000	2.91126
4	76800000	76900000	2.91072
12	48600000	48700000	2.90977
7	86400000	86500000	2.90805
18	19500000	19600000	2.90579
16	54200000	54300000	2.90565
7	41100000	41200000	2.90561
15	39300000	39400000	2.90246
14	66400000	66500000	2.90127
12	48000000	48100000	2.89913
17	38900000	39000000	2.89773
9	87700000	87800000	2.89758
8	3900000	4000000	2.89509
1	87300000	87400000	2.89447
13	41800000	41900000	2.89315
9	61100000	61200000	2.89006
3	114000000	114100000	2.88837
2	2300000	2400000	2.88647
1	132200000	132300000	2.88623
1	26000000	26100000	2.88545
7	72100000	72200000	2.88543
1	149300000	149400000	2.88519
12	47500000	47600000	2.88258
24	33800000	33900000	2.88041
2	50300000	50400000	2.88022
13	45100000	45200000	2.87975
5	84700000	84800000	2.87853
9	2200000	2300000	2.87576
13	56200000	56300000	2.87568
22	16800000	16900000	2.87435
5	35300000	35400000	2.87391
8	27700000	27800000	2.87343
16	54100000	54200000	2.86802
12	66600000	66700000	2.86524
18	36600000	36700000	2.86513
5	83300000	83400000	2.85945
14	87600000	87700000	2.8588
2	66900000	67000000	2.85863
10	71500000	71600000	2.85709
20	37800000	37900000	2.85368
14	17000000	17100000	2.85155
10	72900000	73000000	2.85093
12	60300000	60400000	2.85016
15	60400000	60500000	2.84523
8	88400000	88500000	2.84351
11	37900000	38000000	2.84326
15	31700000	31800000	2.84268
16	55600000	55700000	2.84265
1	15000000	15100000	2.83989
10	33600000	33700000	2.83894
19	27200000	27300000	2.83743
3	43800000	43900000	2.83648
14	60600000	60700000	2.8361
14	79700000	79800000	2.83599
3	108100000	108200000	2.83539
7	61200000	61300000	2.8347
10	22100000	22200000	2.83123
8	11400000	11500000	2.82765
12	23600000	23700000	2.82714
5	64400000	64500000	2.82492
3	63200000	63300000	2.82412
11	14400000	14500000	2.82401
11	70700000	70800000	2.82104
15	65800000	65900000	2.82077
5	50200000	50300000	2.82014
13	45900000	46000000	2.81984
14	31000000	31100000	2.8188
20	34200000	34300000	2.81517
8	111100000	111200000	2.81341
8	75300000	75400000	2.81316
4	86600000	86700000	2.81288
21	51500000	51600000	2.8069
29	11100000	11200000	2.80638
7	31700000	31800000	2.80621
4	115500000	115600000	2.80341
13	42700000	42800000	2.80139
12	44000000	44100000	2.79988
10	37200000	37300000	2.79866
20	18300000	18400000	2.79809
12	50300000	50400000	2.79732
15	25000000	25100000	2.79649
7	66800000	66900000	2.79604
9	90000000	90100000	2.7951
12	43800000	43900000	2.79405
9	7900000	8000000	2.78861
7	72000000	72100000	2.78837
9	47300000	47400000	2.78644
2	17100000	17200000	2.78606
4	74300000	74400000	2.78414
12	50800000	50900000	2.78279
6	53400000	53500000	2.77792
6	47000000	47100000	2.77605
3	35400000	35500000	2.77574
16	70200000	70300000	2.77353
5	97300000	97400000	2.7719
3	7500000	7600000	2.7707
2	115200000	115300000	2.76866
6	23300000	23400000	2.76776
3	67300000	67400000	2.7676
8	44000000	44100000	2.76679
3	11700000	11800000	2.76603
8	38900000	39000000	2.76491
5	43900000	44000000	2.76356
1	75200000	75300000	2.76211
13	19400000	19500000	2.76177
16	68900000	69000000	2.76079
10	54400000	54500000	2.7606
12	44200000	44300000	2.76001
24	34000000	34100000	2.75952
5	109700000	109800000	2.75937
9	67600000	67700000	2.7582
22	16200000	16300000	2.75819
13	41300000	41400000	2.75581
6	114400000	114500000	2.75522
14	64400000	64500000	2.75504
18	38400000	38500000	2.75463
9	83900000	84000000	2.75272
22	57100000	57200000	2.75259
17	39200000	39300000	2.75108
10	34200000	34300000	2.75015
14	45400000	45500000	2.74837
20	13900000	14000000	2.74748
20	36800000	36900000	2.74663
11	74700000	74800000	2.74271
5	62700000	62800000	2.74162
10	14400000	14500000	2.73957
1	124400000	124500000	2.73842
10	68900000	69000000	2.73808
3	43500000	43600000	2.73439
2	99500000	99600000	2.73394
1	152500000	152600000	2.73254
9	60200000	60300000	2.73163
18	33000000	33100000	2.73114
7	60200000	60300000	2.73083
11	60400000	60500000	2.72994
24	14200000	14300000	2.72855
6	39400000	39500000	2.72784
12	44400000	44500000	2.72573
14	37800000	37900000	2.7249
9	84600000	84700000	2.72384
1	151200000	151300000	2.72326
21	30200000	30300000	2.72297
18	42000000	42100000	2.72296
5	76700000	76800000	2.72108
1	121300000	121400000	2.72098
8	102100000	102200000	2.72064
18	35200000	35300000	2.71955
18	64700000	64800000	2.7187
15	14700000	14800000	2.71757
14	79000000	79100000	2.71664
4	16300000	16400000	2.71628
12	50600000	50700000	2.71172
9	22700000	22800000	2.71113
10	51700000	51800000	2.70984
20	36600000	36700000	2.70966
24	50700000	50800000	2.7094
2	4700000	4800000	2.69996
14	45200000	45300000	2.69984
12	73900000	74000000	2.69951
2	7100000	7200000	2.69935
7	72800000	72900000	2.69868
6	37900000	38000000	2.69747
21	52400000	52500000	2.69739
5	43600000	43700000	2.69709
1	126000000	126100000	2.69663
4	30200000	30300000	2.6955
6	51100000	51200000	2.69383
12	66400000	66500000	2.69288
6	34800000	34900000	2.69174
10	67900000	68000000	2.69027
7	85900000	86000000	2.68845
10	51800000	51900000	2.68638
1	15700000	15800000	2.68315
4	17400000	17500000	2.67862
20	3800000	3900000	2.674
3	89500000	89600000	2.67325
1	102400000	102500000	2.67011
7	58500000	58600000	2.66939
6	57900000	58000000	2.66808
8	38400000	38500000	2.66746
19	59800000	59900000	2.66613
3	25500000	25600000	2.66451
4	28000000	28100000	2.66401
9	89800000	89900000	2.66382
1	3000000	3100000	2.66361
18	15700000	15800000	2.66275
3	113200000	113300000	2.66262
11	71700000	71800000	2.66227
10	37800000	37900000	2.66199
2	76400000	76500000	2.66187
11	60100000	60200000	2.65953
8	1000000	1100000	2.65769
12	49100000	49200000	2.65752
6	9400000	9500000	2.65639
1	71700000	71800000	2.65203
13	41100000	41200000	2.64556
11	11600000	11700000	2.64436
24	32900000	33000000	2.64264
1	116400000	116500000	2.64261
4	84400000	84500000	2.64154
1	104500000	104600000	2.64146
20	4100000	4200000	2.64129
4	71700000	71800000	2.63885
10	93000000	93100000	2.63883
4	67100000	67200000	2.63741
6	91900000	92000000	2.63725
5	45700000	45800000	2.63661
12	11600000	11700000	2.63462
10	22700000	22800000	2.6346
1	148700000	148800000	2.63331
1	47400000	47500000	2.63322
11	69400000	69500000	2.63279
3	74500000	74600000	2.63254
13	22400000	22500000	2.63178
2	93700000	93800000	2.63167
17	41100000	41200000	2.63016
14	86700000	86800000	2.62988
20	62500000	62600000	2.62973
3	49300000	49400000	2.62947
20	3500000	3600000	2.62907
4	43500000	43600000	2.62791
11	21200000	21300000	2.62703
4	8800000	8900000	2.62688
2	26600000	26700000	2.62518
8	40100000	40200000	2.62451
18	37500000	37600000	2.62234
4	26600000	26700000	2.61436
9	86200000	86300000	2.61318
22	49600000	49700000	2.61175
10	41400000	41500000	2.6117
3	63000000	63100000	2.61113
19	6600000	6700000	2.61039
10	50800000	50900000	2.6092
8	77200000	77300000	2.60867
4	98900000	99000000	2.60648
7	44600000	44700000	2.60344
3	24300000	24400000	2.60169
10	37400000	37500000	2.60145
5	52600000	52700000	2.6004
10	51500000	51600000	2.5979
6	37500000	37600000	2.59728
3	26300000	26400000	2.59661
12	83800000	83900000	2.59576
1	45200000	45300000	2.59525
11	26300000	26400000	2.59524
22	52900000	53000000	2.59288
4	93300000	93400000	2.59267
6	27300000	27400000	2.59246
10	89600000	89700000	2.59173
2	116700000	116800000	2.59171
12	48400000	48500000	2.59115
18	25800000	25900000	2.58922
11	72600000	72700000	2.588
14	17600000	17700000	2.58757
1	69900000	70000000	2.58622
10	43200000	43300000	2.58609
3	70100000	70200000	2.58476
18	40500000	40600000	2.58449
3	87900000	88000000	2.58306
24	8000000	8100000	2.58163
6	37400000	37500000	2.5815
26	28700000	28800000	2.58125
8	25400000	25500000	2.57897
10	63600000	63700000	2.57858
8	40800000	40900000	2.57812
9	18700000	18800000	2.57782
25	24800000	24900000	2.57555
6	16800000	16900000	2.57543
5	44100000	44200000	2.57511
11	52700000	52800000	2.57403
7	75900000	76000000	2.57332
8	98000000	98100000	2.57328
5	75300000	75400000	2.57165
14	2800000	2900000	2.56997
3	107300000	107400000	2.56908
12	19300000	19400000	2.56796
6	30800000	30900000	2.56717
4	25100000	25200000	2.56631
4	56200000	56300000	2.56549
4	71300000	71400000	2.56462
8	89700000	89800000	2.56267
1	140500000	140600000	2.56219
7	95700000	95800000	2.562
2	14500000	14600000	2.56135
1	75700000	75800000	2.55955
16	62400000	62500000	2.55931
2	115700000	115800000	2.55931
11	39000000	39100000	2.55799
12	84100000	84200000	2.5576
7	60300000	60400000	2.55722
12	62700000	62800000	2.55666
18	15900000	16000000	2.55648
2	6500000	6600000	2.55646
7	91900000	92000000	2.5547
11	53300000	53400000	2.55203
16	12300000	12400000	2.55165
18	43700000	43800000	2.55159
19	32400000	32500000	2.55133
11	53000000	53100000	2.55055
14	50700000	50800000	2.55041
20	7300000	7400000	2.54875
24	34700000	34800000	2.54844
14	62500000	62600000	2.54831
7	3400000	3500000	2.54818
5	18600000	18700000	2.54795
2	101100000	101200000	2.54515
13	25000000	25100000	2.54393
9	56500000	56600000	2.54316
16	4000000	4100000	2.54168
9	18500000	18600000	2.53979
12	51000000	51100000	2.53884
2	98300000	98400000	2.53876
14	78900000	79000000	2.53864
4	102600000	102700000	2.53769
5	106200000	106300000	2.53715
14	30300000	30400000	2.53712
3	91700000	91800000	2.53577
2	49400000	49500000	2.53531
13	10900000	11000000	2.53471
23	4900000	5000000	2.53455
1	132300000	132400000	2.53253
11	72100000	72200000	2.53103
5	37500000	37600000	2.5304
2	110700000	110800000	2.53035
15	30800000	30900000	2.52709
4	83200000	83300000	2.52683
20	32400000	32500000	2.52574
7	60100000	60200000	2.52384
4	87900000	88000000	2.52375
6	59400000	59500000	2.52359
14	87800000	87900000	2.52227
5	45400000	45500000	2.52182
13	47800000	47900000	2.5192
2	22800000	22900000	2.51881
4	43200000	43300000	2.51792
6	72600000	72700000	2.51695
8	27200000	27300000	2.51614
16	53600000	53700000	2.51575
24	9800000	9900000	2.51522
10	57600000	57700000	2.51383
8	90900000	91000000	2.51299
5	79600000	79700000	2.51274
6	10000000	10100000	2.51032
11	6800000	6900000	2.50984
14	30900000	31000000	2.50935
14	17700000	17800000	2.50894
11	72900000	73000000	2.50678
10	26800000	26900000	2.50677
1	11300000	11400000	2.50588
8	30600000	30700000	2.50569
29	17300000	17400000	2.50446
24	55700000	55800000	2.50441
6	88300000	88400000	2.50373
5	83500000	83600000	2.50354
2	96200000	96300000	2.50344
3	49100000	49200000	2.5026
19	27500000	27600000	2.50091
7	25500000	25600000	2.49974
15	20100000	20200000	2.49902
11	69700000	69800000	2.49885
4	39700000	39800000	2.49847
10	82100000	82200000	2.49843
6	52400000	52500000	2.49577
7	97700000	97800000	2.49497
1	118400000	118500000	2.49495
5	87000000	87100000	2.49394
2	11200000	11300000	2.49331
2	115100000	115200000	2.49331
1	12100000	12200000	2.49283
4	35100000	35200000	2.49263
10	75900000	76000000	2.49185
10	92200000	92300000	2.49131
5	46900000	47000000	2.49124
24	14400000	14500000	2.4908
16	54300000	54400000	2.48937
18	35700000	35800000	2.48816
21	44900000	45000000	2.48724
19	48300000	48400000	2.48722
6	61000000	61100000	2.48695
2	48800000	48900000	2.48684
24	18300000	18400000	2.48386
4	24500000	24600000	2.48299
15	16800000	16900000	2.4815
17	36500000	36600000	2.47761
20	31200000	31300000	2.47558
6	59300000	59400000	2.47453
19	51000000	51100000	2.47413
13	28300000	28400000	2.47403
6	28200000	28300000	2.47321
6	3900000	4000000	2.47019
6	92700000	92800000	2.46968
4	30300000	30400000	2.46963
14	26200000	26300000	2.46883
21	30500000	30600000	2.46854
5	51100000	51200000	2.46775
3	35500000	35600000	2.46758
16	59400000	59500000	2.46571
2	98800000	98900000	2.46568
9	84400000	84500000	2.46564
16	44400000	44500000	2.46517
18	33200000	33300000	2.46501
2	3600000	3700000	2.46479
7	60400000	60500000	2.46338
6	29400000	29500000	2.46325
4	43600000	43700000	2.46232
3	92000000	92100000	2.4619
11	14600000	14700000	2.46176
19	1700000	1800000	2.46069
13	56800000	56900000	2.46068
16	16800000	16900000	2.46053
3	92600000	92700000	2.46043
4	116000000	116100000	2.45972
1	105700000	105800000	2.45967
10	32800000	32900000	2.45934
5	70200000	70300000	2.45915
15	7300000	7400000	2.45766
2	125100000	125200000	2.45539
15	5700000	5800000	2.45524
5	14100000	14200000	2.45504
13	38100000	38200000	2.45302
12	9700000	9800000	2.45146
3	77400000	77500000	2.45133
25	3200000	3300000	2.45019
4	75700000	75800000	2.44994
8	49400000	49500000	2.44993
28	28800000	28900000	2.44863
1	71200000	71300000	2.44673
2	99000000	99100000	2.44658
16	14900000	15000000	2.44626
5	55100000	55200000	2.44571
8	94400000	94500000	2.44561
1	53300000	53400000	2.44553
4	44900000	45000000	2.44505
13	56000000	56100000	2.44502
4	74900000	75000000	2.44457
4	45100000	45200000	2.44404
12	41600000	41700000	2.44404
6	52200000	52300000	2.44291
19	34500000	34600000	2.4426
12	38600000	38700000	2.44219
10	1900000	2000000	2.44215
9	14500000	14600000	2.44182
6	24700000	24800000	2.44132
11	37700000	37800000	2.44075
6	32700000	32800000	2.44029
7	34300000	34400000	2.43947
5	7300000	7400000	2.43926
14	30500000	30600000	2.43914
24	14500000	14600000	2.4385
7	74600000	74700000	2.43805
24	43400000	43500000	2.43766
2	14100000	14200000	2.43756
6	30700000	30800000	2.43543
3	26800000	26900000	2.43526
17	57700000	57800000	2.43485
5	49800000	49900000	2.43461
3	57700000	57800000	2.43286
11	67900000	68000000	2.43263
5	87700000	87800000	2.43148
3	79700000	79800000	2.43071
10	62200000	62300000	2.43013
8	43700000	43800000	2.42854
3	107900000	108000000	2.4285
21	44500000	44600000	2.42778
3	96400000	96500000	2.42733
6	82500000	82600000	2.4269
5	70400000	70500000	2.42653
7	41900000	42000000	2.42532
2	14200000	14300000	2.42442
20	64100000	64200000	2.42362
21	53800000	53900000	2.42344
19	15400000	15500000	2.4227
15	61100000	61200000	2.42134
8	23800000	23900000	2.42086
5	76200000	76300000	2.4205
2	9600000	9700000	2.41941
21	28700000	28800000	2.4189
14	84200000	84300000	2.41867
13	46400000	46500000	2.41824
1	96500000	96600000	2.41798
8	67100000	67200000	2.41772
27	37400000	37500000	2.41606
3	117500000	117600000	2.41595
11	93800000	93900000	2.41438
22	33700000	33800000	2.41433
9	57900000	58000000	2.41361
11	24300000	24400000	2.41152
18	15800000	15900000	2.41082
4	91300000	91400000	2.41072
6	27100000	27200000	2.41057
6	28100000	28200000	2.41017
6	46900000	47000000	2.40753
3	20300000	20400000	2.40746
2	58900000	59000000	2.40744
16	42700000	42800000	2.40742
14	12600000	12700000	2.40684
5	18100000	18200000	2.40558
7	11800000	11900000	2.40453
8	74300000	74400000	2.40402
2	84600000	84700000	2.40388
23	5600000	5700000	2.40254
19	31300000	31400000	2.40253
3	25800000	25900000	2.40212
12	44800000	44900000	2.40087
4	15100000	15200000	2.39946
3	64600000	64700000	2.39885
1	151100000	151200000	2.39836
1	70700000	70800000	2.39773
6	105400000	105500000	2.39729
2	54000000	54100000	2.39686
20	53500000	53600000	2.39634
17	47200000	47300000	2.39564
7	39600000	39700000	2.39559
1	45100000	45200000	2.39549
4	46600000	46700000	2.39502
14	89100000	89200000	2.39474
4	37900000	38000000	2.39211
4	24200000	24300000	2.39113
24	31200000	31300000	2.39081
1	56400000	56500000	2.39014
10	56600000	56700000	2.38989
10	56800000	56900000	2.38812
6	24100000	24200000	2.38808
16	53900000	54000000	2.38701
5	60500000	60600000	2.38459
8	39100000	39200000	2.38457
8	14700000	14800000	2.38447
3	20400000	20500000	2.38392
3	81800000	81900000	2.38389
4	88200000	88300000	2.38313
20	52300000	52400000	2.38214
18	25400000	25500000	2.38179
6	13800000	13900000	2.38142
1	48800000	48900000	2.38035
6	113400000	113500000	2.38011
1	80500000	80600000	2.37821
20	38200000	38300000	2.37756
12	59900000	60000000	2.37711
14	40000000	40100000	2.37653
3	46400000	46500000	2.3763
3	76800000	76900000	2.3747
23	5000000	5100000	2.37446
14	33200000	33300000	2.37421
10	35600000	35700000	2.3742
20	65200000	65300000	2.3722
14	16100000	16200000	2.37193
8	10100000	10200000	2.37045
13	70700000	70800000	2.37033
3	63100000	63200000	2.3695
13	42600000	42700000	2.36796
3	103900000	104000000	2.36627
2	134400000	134500000	2.36585
8	92800000	92900000	2.36468
19	13100000	13200000	2.36444
22	51300000	51400000	2.36414
15	79300000	79400000	2.36345
18	46300000	46400000	2.36306
12	61400000	61500000	2.36293
28	37200000	37300000	2.36273
15	36700000	36800000	2.36219
9	50800000	50900000	2.36173
12	54200000	54300000	2.36168
7	29600000	29700000	2.36113
7	10700000	10800000	2.35883
8	44300000	44400000	2.35586
8	17000000	17100000	2.35575
16	69500000	69600000	2.35561
13	72600000	72700000	2.35384
1	82800000	82900000	2.35301
5	45100000	45200000	2.35285
5	89300000	89400000	2.35249
8	43600000	43700000	2.3524
6	36000000	36100000	2.35092
4	85300000	85400000	2.35033
1	134000000	134100000	2.35025
8	10400000	10500000	2.34883
6	76500000	76600000	2.34862
4	102300000	102400000	2.34813
7	62600000	62700000	2.34803
5	62800000	62900000	2.34777
22	51600000	51700000	2.34592
15	38500000	38600000	2.34564
6	52600000	52700000	2.34547
12	45400000	45500000	2.34454
9	65600000	65700000	2.3441
21	23600000	23700000	2.34404
4	118900000	119000000	2.3434
4	68800000	68900000	2.34314
8	54300000	54400000	2.34263
22	11300000	11400000	2.34262
6	39600000	39700000	2.34223
6	35300000	35400000	2.34205
6	32500000	32600000	2.34117
3	14900000	15000000	2.34057
29	11700000	11800000	2.33967
18	36300000	36400000	2.3396
2	82400000	82500000	2.3389
12	69600000	69700000	2.33881
2	88100000	88200000	2.33877
8	67200000	67300000	2.33834
4	69000000	69100000	2.33811
9	36100000	36200000	2.33744
4	2400000	2500000	2.33643
4	22300000	22400000	2.33598
4	39100000	39200000	2.33493
2	108800000	108900000	2.33425
11	71100000	71200000	2.33403
6	77300000	77400000	2.3331
8	48700000	48800000	2.33216
11	15200000	15300000	2.33204
8	77400000	77500000	2.3317
18	48200000	48300000	2.33045
2	47000000	47100000	2.32938
7	59700000	59800000	2.32876
11	24800000	24900000	2.32803
1	117000000	117100000	2.32781
6	87200000	87300000	2.32651
13	61200000	61300000	2.32596
8	3400000	3500000	2.32577
19	33000000	33100000	2.32572
3	79000000	79100000	2.3247
9	27400000	27500000	2.32403
14	43800000	43900000	2.32307
13	55200000	55300000	2.32301
23	42100000	42200000	2.32207
20	35000000	35100000	2.32186
6	52700000	52800000	2.32181
19	7000000	7100000	2.32129
8	69000000	69100000	2.32117
12	69300000	69400000	2.32084
17	43600000	43700000	2.32071
21	40700000	40800000	2.32018
4	92100000	92200000	2.31959
5	96500000	96600000	2.31886
8	62900000	63000000	2.31833
12	49300000	49400000	2.31817
10	50000000	50100000	2.3174
20	23800000	23900000	2.31731
18	35900000	36000000	2.31673
6	32600000	32700000	2.31654
8	67700000	67800000	2.31646
5	43800000	43900000	2.31532
25	4100000	4200000	2.31521
14	65100000	65200000	2.31519
8	67400000	67500000	2.31516
17	11200000	11300000	2.31364
17	64500000	64600000	2.31323
17	11800000	11900000	2.31296
1	74900000	75000000	2.31239
1	66000000	66100000	2.3121
13	49300000	49400000	2.31133
16	37400000	37500000	2.31103
12	18500000	18600000	2.31087
6	13600000	13700000	2.31044
11	73400000	73500000	2.31008
4	68900000	69000000	2.30952
15	24100000	24200000	2.3085
24	20200000	20300000	2.30781
19	32200000	32300000	2.30739
21	28600000	28700000	2.30641
1	16800000	16900000	2.30621
13	17200000	17300000	2.30565
10	65800000	65900000	2.30553
8	38300000	38400000	2.30443
11	38700000	38800000	2.30443
3	62900000	63000000	2.30431
7	87000000	87100000	2.30416
6	10200000	10300000	2.30405
7	88700000	88800000	2.30321
3	96900000	97000000	2.30251
16	60900000	61000000	2.30192
1	108500000	108600000	2.30174
6	113900000	114000000	2.30171
10	48500000	48600000	2.30165
19	32900000	33000000	2.30121
8	40500000	40600000	2.30107
8	64700000	64800000	2.30082
5	96200000	96300000	2.30057
12	81300000	81400000	2.29849
1	154200000	154300000	2.2984
20	23700000	23800000	2.29824
12	45200000	45300000	2.29782
3	101900000	102000000	2.29671
12	47900000	48000000	2.29637
3	49500000	49600000	2.29566
11	48400000	48500000	2.29542
12	81700000	81800000	2.2951
1	140000000	140100000	2.29497
1	99900000	100000000	2.29474
5	64000000	64100000	2.2942
14	50400000	50500000	2.29375
22	54700000	54800000	2.29344
12	45100000	45200000	2.29319
26	13100000	13200000	2.29278
3	78900000	79000000	2.29275
1	108900000	109000000	2.29242
11	35400000	35500000	2.2923
21	42300000	42400000	2.29208
14	17400000	17500000	2.29159
12	2000000	2100000	2.29146
9	53600000	53700000	2.29139
2	59200000	59300000	2.29091
13	29800000	29900000	2.29058
1	84700000	84800000	2.28981
12	10000000	10100000	2.28884
10	38800000	38900000	2.28799
13	73500000	73600000	2.28793
8	95200000	95300000	2.28776
3	20500000	20600000	2.28741
6	100700000	100800000	2.28628
4	79000000	79100000	2.28532
8	72700000	72800000	2.28414
1	83700000	83800000	2.28378
10	38000000	38100000	2.28248
21	42400000	42500000	2.28237
6	38100000	38200000	2.282
3	105700000	105800000	2.28179
6	38700000	38800000	2.28104
20	29300000	29400000	2.28069
6	45600000	45700000	2.28004
18	40200000	40300000	2.2798
14	82300000	82400000	2.27977
8	44600000	44700000	2.2796
4	111200000	111300000	2.2791
1	30700000	30800000	2.27866
10	47200000	47300000	2.27866
3	3600000	3700000	2.27811
20	62600000	62700000	2.27758
3	25700000	25800000	2.27736
17	50700000	50800000	2.27714
1	71400000	71500000	2.27669
1	102500000	102600000	2.27643
20	19200000	19300000	2.27635
29	19100000	19200000	2.27505
21	41900000	42000000	2.2746
2	11100000	11200000	2.27411
23	31900000	32000000	2.27382
1	145900000	146000000	2.27275
19	34100000	34200000	2.27198
2	2700000	2800000	2.27108
11	95400000	95500000	2.27104
16	44600000	44700000	2.27082
1	104200000	104300000	2.27052
3	43300000	43400000	2.2702
3	56100000	56200000	2.26983
14	19800000	19900000	2.26942
2	14300000	14400000	2.26885
11	51400000	51500000	2.26763
4	115400000	115500000	2.26728
24	17700000	17800000	2.26714
13	54200000	54300000	2.26708
15	75000000	75100000	2.26676
3	96700000	96800000	2.2667
10	66000000	66100000	2.26656
20	42900000	43000000	2.26604
11	82300000	82400000	2.26593
11	53700000	53800000	2.26583
7	78600000	78700000	2.26555
6	27000000	27100000	2.26529
15	42200000	42300000	2.26465
18	20700000	20800000	2.26414
28	20800000	20900000	2.26264

## Sheet: Table S4
Table S4. Candidate regions based on CLR values in DS-A
Chromosome	Starting position	Ending position	CLR
11	14800000	14900000	8.82129
12	84100000	84200000	8.61495
14	39900000	40000000	7.76581
14	40000000	40100000	7.46288
6	88700000	88800000	7.4161
4	200000	300000	7.26549
16	49900000	50000000	7.22338
27	23900000	24000000	7.19442
26	200000	300000	7.08449
27	23800000	23900000	6.99352
2	88000000	88100000	6.66714
16	49800000	49900000	6.61514
8	97100000	97200000	6.60407
26	100000	200000	6.59875
2	88100000	88200000	6.40871
6	0	100000	6.37967
11	14900000	15000000	6.33317
1	69300000	69400000	6.25586
25	9700000	9800000	6.09573
1	110300000	110400000	6.07731
12	59000000	59100000	6.05512
6	70600000	70700000	6.05132
12	68400000	68500000	6.04513
11	15000000	15100000	6.0201
2	84300000	84400000	6.00807
10	12300000	12400000	5.82195
11	58200000	58300000	5.80589
9	76100000	76200000	5.76529
26	300000	400000	5.74731
3	20100000	20200000	5.71837
1	155200000	155300000	5.70601
2	91800000	91900000	5.70029
3	116900000	117000000	5.69445
27	31600000	31700000	5.66286
14	79900000	80000000	5.63139
4	67100000	67200000	5.56029
16	21500000	21600000	5.52659
15	31600000	31700000	5.45489
8	200000	300000	5.45022
2	76500000	76600000	5.43556
1	135000000	135100000	5.36412
2	58800000	58900000	5.35476
18	36800000	36900000	5.3501
18	36900000	37000000	5.3394
8	103000000	103100000	5.32081
8	97000000	97100000	5.31841
8	27700000	27800000	5.31546
6	100000	200000	5.25483
11	71800000	71900000	5.19538
4	88100000	88200000	5.18454
22	53100000	53200000	5.17063
6	117300000	117400000	5.16958
19	24700000	24800000	5.15533
11	15100000	15200000	5.1473
3	36100000	36200000	5.09345
13	35700000	35800000	5.08398
8	102900000	103000000	5.04959
27	11500000	11600000	5.04838
26	37800000	37900000	5.02261
24	48100000	48200000	4.96486
11	53300000	53400000	4.96232
6	70500000	70600000	4.9465
9	12500000	12600000	4.93595
28	9500000	9600000	4.91822
6	88800000	88900000	4.89834
29	500000	600000	4.89731
1	69200000	69300000	4.89508
3	91600000	91700000	4.87418
12	84200000	84300000	4.85537
27	8600000	8700000	4.84257
16	79100000	79200000	4.7894
1	110200000	110300000	4.78048
10	79700000	79800000	4.7739
17	2900000	3000000	4.76291
11	58300000	58400000	4.74035
14	26300000	26400000	4.7352
28	28000000	28100000	4.6878
16	57500000	57600000	4.65792
16	79300000	79400000	4.65308
17	16000000	16100000	4.6528
21	57300000	57400000	4.64749
22	52600000	52700000	4.64468
25	9900000	10000000	4.62899
22	17900000	18000000	4.60125
3	85100000	85200000	4.58094
3	56100000	56200000	4.56478
21	57500000	57600000	4.56346
18	56300000	56400000	4.56122
21	57600000	57700000	4.54458
11	73500000	73600000	4.54128
6	45500000	45600000	4.52422
28	9600000	9700000	4.51407
22	50800000	50900000	4.50968
9	76200000	76300000	4.49592
1	1300000	1400000	4.4956
11	104300000	104400000	4.49015
10	51600000	51700000	4.47545
3	24800000	24900000	4.46965
11	71000000	71100000	4.45666
15	55200000	55300000	4.45131
21	44500000	44600000	4.44287
2	58900000	59000000	4.42454
19	26900000	27000000	4.40237
3	102600000	102700000	4.39913
10	17100000	17200000	4.39628
29	15300000	15400000	4.38283
3	91500000	91600000	4.36463
5	102000000	102100000	4.36306
18	22200000	22300000	4.3113
9	73800000	73900000	4.30445
9	16900000	17000000	4.28679
13	42800000	42900000	4.28241
6	117400000	117500000	4.27999
15	34600000	34700000	4.27914
5	51100000	51200000	4.27057
9	17000000	17100000	4.2652
18	56200000	56300000	4.26357
10	10500000	10600000	4.26175
13	59500000	59600000	4.26055
4	15700000	15800000	4.25987
14	79000000	79100000	4.24418
17	19000000	19100000	4.23546
10	84200000	84300000	4.23501
22	56000000	56100000	4.22567
17	53800000	53900000	4.21718
16	49600000	49700000	4.2078
17	63600000	63700000	4.20355
14	78900000	79000000	4.19799
12	76800000	76900000	4.19608
8	103500000	103600000	4.19044
1	69900000	70000000	4.16799
21	14900000	15000000	4.15895
25	5700000	5800000	4.15266
3	9400000	9500000	4.15112
6	19100000	19200000	4.13896
12	33800000	33900000	4.12328
7	65400000	65500000	4.11904
14	56600000	56700000	4.1086
8	69800000	69900000	4.10858
17	2800000	2900000	4.10652
8	1300000	1400000	4.10364
16	21600000	21700000	4.09704
4	43400000	43500000	4.09361
1	59400000	59500000	4.08612
4	100000	200000	4.07958
4	115500000	115600000	4.07788
1	83200000	83300000	4.07639
8	100200000	100300000	4.07438
27	11600000	11700000	4.06951
20	38900000	39000000	4.06573
24	20600000	20700000	4.06151
14	93000000	93100000	4.05803
18	2000000	2100000	4.05597
15	19100000	19200000	4.0549
3	117000000	117100000	4.04942
10	15700000	15800000	4.04829
1	38200000	38300000	4.03641
10	26700000	26800000	4.03548
5	48500000	48600000	4.01187
17	68500000	68600000	4.01182
26	29100000	29200000	4.00892
7	70100000	70200000	4.00721
8	44700000	44800000	4.00183
2	68000000	68100000	3.9904
14	44900000	45000000	3.98839
10	43300000	43400000	3.98597
1	25400000	25500000	3.97947
25	1300000	1400000	3.9741
28	44600000	44700000	3.96872
11	73600000	73700000	3.9651
5	98500000	98600000	3.95288
13	35000000	35100000	3.95239
3	75700000	75800000	3.95091
6	27200000	27300000	3.94901
20	32700000	32800000	3.94272
8	91400000	91500000	3.94073
1	38300000	38400000	3.93464
8	51600000	51700000	3.9315
11	16200000	16300000	3.92694
5	99800000	99900000	3.90899
20	24500000	24600000	3.9046
7	49000000	49100000	3.90126
20	10200000	10300000	3.89783
23	2200000	2300000	3.89769
5	101000000	101100000	3.89315
13	15600000	15700000	3.89199
28	27900000	28000000	3.88191
4	74800000	74900000	3.87941
17	2700000	2800000	3.87907
9	22700000	22800000	3.87663
3	72600000	72700000	3.87369
1	11500000	11600000	3.86894
5	95400000	95500000	3.86425
2	115500000	115600000	3.85486
4	68900000	69000000	3.8318
24	26600000	26700000	3.82998
16	40900000	41000000	3.82456
4	1300000	1400000	3.8238
10	82000000	82100000	3.80824
21	9400000	9500000	3.80316
8	89600000	89700000	3.80003
23	14500000	14600000	3.79899
5	74300000	74400000	3.79387
19	27500000	27600000	3.78824
10	17200000	17300000	3.78814
3	36200000	36300000	3.78648
15	62100000	62200000	3.78443
22	17300000	17400000	3.78167
15	13400000	13500000	3.77604
7	18000000	18100000	3.77212
14	6100000	6200000	3.7684
2	119600000	119700000	3.76146
22	52900000	53000000	3.75833
2	84500000	84600000	3.75665
8	58000000	58100000	3.7553
2	101000000	101100000	3.75155
3	68500000	68600000	3.751
19	27400000	27500000	3.75062
1	86400000	86500000	3.74259
12	16300000	16400000	3.73091
14	39800000	39900000	3.72839
28	41900000	42000000	3.71965
23	10500000	10600000	3.71477
20	58900000	59000000	3.70914
11	14700000	14800000	3.7051
13	72700000	72800000	3.70284
11	85000000	85100000	3.69732
10	23600000	23700000	3.69694
9	28300000	28400000	3.69394
7	51200000	51300000	3.69279
28	24600000	24700000	3.68951
6	98000000	98100000	3.68787
28	35100000	35200000	3.68666
5	19000000	19100000	3.68461
26	400000	500000	3.68444
4	75700000	75800000	3.68401
12	64200000	64300000	3.68109
8	110000000	110100000	3.66857
1	73100000	73200000	3.66637
20	49300000	49400000	3.66555
16	40800000	40900000	3.65405
6	98200000	98300000	3.65365
11	71100000	71200000	3.65312
8	51700000	51800000	3.65056
9	89600000	89700000	3.64709
11	53500000	53600000	3.64563
11	43500000	43600000	3.64522
11	72000000	72100000	3.64521
2	6300000	6400000	3.64014
25	26800000	26900000	3.63792
1	63300000	63400000	3.63292
10	26800000	26900000	3.63204
18	36700000	36800000	3.63097
1	45700000	45800000	3.63073
25	9800000	9900000	3.62463
14	42900000	43000000	3.62398
3	48800000	48900000	3.61452
26	28200000	28300000	3.61167
22	56100000	56200000	3.60883
6	26900000	27000000	3.6077
3	110900000	111000000	3.60153
13	47200000	47300000	3.59942
7	91100000	91200000	3.59679
6	67700000	67800000	3.59306
15	18600000	18700000	3.59251
22	34000000	34100000	3.59118
17	21300000	21400000	3.59093
29	37900000	38000000	3.58691
2	118500000	118600000	3.58504
8	54300000	54400000	3.58433
3	86400000	86500000	3.58182
10	11000000	11100000	3.57311
18	60800000	60900000	3.56941
9	32800000	32900000	3.56234
9	32400000	32500000	3.56139
15	80700000	80800000	3.56109
21	27900000	28000000	3.55993
11	58400000	58500000	3.55175
1	132900000	133000000	3.55071
19	26800000	26900000	3.54793
3	81600000	81700000	3.54273
7	56800000	56900000	3.53784
13	59600000	59700000	3.53744
20	45200000	45300000	3.53514
21	64300000	64400000	3.53477
8	51400000	51500000	3.53247
20	25400000	25500000	3.52665
3	77500000	77600000	3.51948
29	20200000	20300000	3.51843
12	11500000	11600000	3.51203
7	38600000	38700000	3.50649
7	31800000	31900000	3.50371
14	40200000	40300000	3.49565
23	5700000	5800000	3.49191
3	7800000	7900000	3.49053
4	69200000	69300000	3.48929
14	33200000	33300000	3.48885
16	64500000	64600000	3.48508
22	17100000	17200000	3.47809
29	49800000	49900000	3.47636
5	116300000	116400000	3.4758
12	68500000	68600000	3.46856
7	15100000	15200000	3.46173
2	118300000	118400000	3.45426
6	45600000	45700000	3.45344
7	15200000	15300000	3.45009
3	14500000	14600000	3.44165
6	24000000	24100000	3.44115
10	51700000	51800000	3.43112
5	68600000	68700000	3.43016
6	40900000	41000000	3.42805
14	79800000	79900000	3.41663
8	100000	200000	3.41347
24	22200000	22300000	3.40886
14	86500000	86600000	3.40819
16	63300000	63400000	3.40673
12	43100000	43200000	3.40663
16	45500000	45600000	3.4061
25	33400000	33500000	3.40608
5	104800000	104900000	3.40358
9	90000000	90100000	3.40151
12	33600000	33700000	3.4013
18	55200000	55300000	3.39923
4	45900000	46000000	3.39848
28	42500000	42600000	3.39555
13	13200000	13300000	3.39313
29	48500000	48600000	3.38917
18	16000000	16100000	3.38582
26	33600000	33700000	3.38412
14	94000000	94100000	3.38264
4	88400000	88500000	3.38022
12	37900000	38000000	3.37993
12	800000	900000	3.37987
4	67000000	67100000	3.37922
29	37800000	37900000	3.3788
23	48500000	48600000	3.37631
10	12200000	12300000	3.37613
16	48400000	48500000	3.37195
7	1700000	1800000	3.3709
4	115400000	115500000	3.37047
8	70700000	70800000	3.3664
26	33500000	33600000	3.36382
18	49400000	49500000	3.36334
16	43500000	43600000	3.3611
2	117100000	117200000	3.35911
20	30400000	30500000	3.35734
5	56300000	56400000	3.35664
2	114800000	114900000	3.35642
27	38300000	38400000	3.35115
23	2100000	2200000	3.34232
16	61900000	62000000	3.33542
5	13400000	13500000	3.33519
5	107500000	107600000	3.33137
4	10900000	11000000	3.3303
11	96900000	97000000	3.32865
1	155300000	155400000	3.32769
1	101400000	101500000	3.32679
3	20000000	20100000	3.32509
17	70700000	70800000	3.32313
3	95300000	95400000	3.32282
9	73900000	74000000	3.31883
15	55400000	55500000	3.318
20	40400000	40500000	3.31674
22	32700000	32800000	3.31558
3	24700000	24800000	3.31373
2	77700000	77800000	3.31339
9	70200000	70300000	3.31081
16	45600000	45700000	3.30613
24	48200000	48300000	3.3052
6	37600000	37700000	3.30384
9	12600000	12700000	3.30329
6	96600000	96700000	3.30098
12	49800000	49900000	3.29728
2	13300000	13400000	3.29186
19	36400000	36500000	3.29165
12	58200000	58300000	3.29107
21	15400000	15500000	3.28196
27	11400000	11500000	3.27958
19	200000	300000	3.2778
3	86300000	86400000	3.27682
4	6600000	6700000	3.27501
16	22000000	22100000	3.27432
24	58400000	58500000	3.27362
4	118600000	118700000	3.26812
16	20200000	20300000	3.26562
13	49500000	49600000	3.26275
12	50200000	50300000	3.26218
13	35600000	35700000	3.26039
19	7100000	7200000	3.25995
11	3900000	4000000	3.25686
16	44500000	44600000	3.25325
4	14000000	14100000	3.24952
2	46100000	46200000	3.24788
13	65000000	65100000	3.24686
17	16100000	16200000	3.24588
22	37500000	37600000	3.24389
27	36200000	36300000	3.24261
5	80600000	80700000	3.24152
10	57600000	57700000	3.23633
12	69800000	69900000	3.23409
1	90000000	90100000	3.23399
5	78400000	78500000	3.23165
3	33700000	33800000	3.2305
4	51100000	51200000	3.22996
23	31600000	31700000	3.22793
15	13900000	14000000	3.22279
2	84600000	84700000	3.22257
13	42700000	42800000	3.2217
5	74200000	74300000	3.2205
1	79600000	79700000	3.22041
28	22300000	22400000	3.21721
1	16800000	16900000	3.2143
3	21400000	21500000	3.21421
13	59700000	59800000	3.21245
6	48800000	48900000	3.20806
4	62700000	62800000	3.20665
6	101100000	101200000	3.20077
5	35300000	35400000	3.19882
22	38500000	38600000	3.19839
9	1900000	2000000	3.1967
18	57000000	57100000	3.19619
14	24300000	24400000	3.1909
4	1800000	1900000	3.1905
3	98000000	98100000	3.18788
1	13900000	14000000	3.18611
12	50600000	50700000	3.18583
6	98100000	98200000	3.18451
8	31400000	31500000	3.18256
1	49200000	49300000	3.17856
3	24900000	25000000	3.17556
19	42800000	42900000	3.17527
29	20100000	20200000	3.1698
26	0	100000	3.16883
21	1000000	1100000	3.16728
15	70800000	70900000	3.16272
4	6700000	6800000	3.16228
29	34700000	34800000	3.16165
7	80600000	80700000	3.16107
9	51800000	51900000	3.15902
10	22100000	22200000	3.15706
13	80700000	80800000	3.15654
13	80800000	80900000	3.15535
12	26200000	26300000	3.15531
2	136000000	136100000	3.15386
13	80600000	80700000	3.15323
22	32800000	32900000	3.14684
21	900000	1000000	3.14642
2	84400000	84500000	3.1424
16	3500000	3600000	3.13952
16	79200000	79300000	3.13952
8	68900000	69000000	3.13688
4	69000000	69100000	3.13346
10	23100000	23200000	3.13318
2	16100000	16200000	3.13296
11	12300000	12400000	3.13288
19	18600000	18700000	3.1328
8	100300000	100400000	3.13212
8	83800000	83900000	3.13196
8	99300000	99400000	3.13196
21	31400000	31500000	3.13168
21	57400000	57500000	3.12998
20	33900000	34000000	3.12761
14	86300000	86400000	3.12727
13	69200000	69300000	3.12593
10	28900000	29000000	3.12111
18	58300000	58400000	3.12023
11	24300000	24400000	3.11836
20	23000000	23100000	3.11646
8	54900000	55000000	3.11446
16	24600000	24700000	3.11411
13	21800000	21900000	3.11327
3	81300000	81400000	3.11315
5	105900000	106000000	3.11286
22	53000000	53100000	3.11278
3	52900000	53000000	3.10973
11	24200000	24300000	3.10861
3	2000000	2100000	3.10848
11	81700000	81800000	3.10762
24	14300000	14400000	3.10634
15	51200000	51300000	3.10541
12	50700000	50800000	3.10287
15	53000000	53100000	3.10146
8	19700000	19800000	3.09886
15	28000000	28100000	3.09422
21	44800000	44900000	3.09341
7	79900000	80000000	3.09169
28	14800000	14900000	3.09047
8	67800000	67900000	3.08939
18	63700000	63800000	3.08837
14	6400000	6500000	3.08799
9	57700000	57800000	3.08719
1	70600000	70700000	3.08712
15	31500000	31600000	3.08677
4	108800000	108900000	3.08512
5	29300000	29400000	3.08462
16	78900000	79000000	3.08278
1	104800000	104900000	3.08183
1	54300000	54400000	3.07991
16	71700000	71800000	3.07892
18	500000	600000	3.07619
5	109700000	109800000	3.07454
15	51800000	51900000	3.07305
1	120800000	120900000	3.07163
8	70600000	70700000	3.07071
5	47200000	47300000	3.06931
29	3300000	3400000	3.06866
7	65300000	65400000	3.06659
10	3500000	3600000	3.06555
11	500000	600000	3.06493
13	34000000	34100000	3.06363
14	90200000	90300000	3.06335
15	43500000	43600000	3.06067
3	48400000	48500000	3.06066
9	50700000	50800000	3.06056
1	11400000	11500000	3.05889
26	38100000	38200000	3.05436
16	23700000	23800000	3.05354
11	96800000	96900000	3.04818
14	4700000	4800000	3.04657
17	9200000	9300000	3.04582
20	24100000	24200000	3.04559
19	26600000	26700000	3.04049
13	22800000	22900000	3.03762
1	119600000	119700000	3.03618
16	38100000	38200000	3.03387
10	51500000	51600000	3.03251
8	27200000	27300000	3.03224
6	27400000	27500000	3.02628
8	60800000	60900000	3.0256
8	59100000	59200000	3.02508
21	61100000	61200000	3.02492
7	88600000	88700000	3.0229
20	19000000	19100000	3.02282
12	23900000	24000000	3.02269
12	53700000	53800000	3.02041
3	113400000	113500000	3.01789
13	27800000	27900000	3.01763
3	45200000	45300000	3.01529
5	104700000	104800000	3.01498
15	71300000	71400000	3.01474
4	66800000	66900000	3.01366
3	40600000	40700000	3.01251
12	9400000	9500000	3.01093
6	112500000	112600000	3.01076
9	54700000	54800000	3.00972
6	41000000	41100000	3.00884
5	70100000	70200000	3.00643
1	123800000	123900000	3.0059
20	37500000	37600000	3.00537
18	4300000	4400000	3.00284
8	81000000	81100000	3.00241
12	43200000	43300000	3.00236
11	15200000	15300000	2.99575
7	12400000	12500000	2.99514
9	47100000	47200000	2.99267
17	57700000	57800000	2.99117
2	11500000	11600000	2.9903
3	95400000	95500000	2.98957
2	135500000	135600000	2.98793
5	78500000	78600000	2.98761
12	49900000	50000000	2.98736
1	90800000	90900000	2.98533
10	17300000	17400000	2.98341
22	17200000	17300000	2.98233
19	49100000	49200000	2.98175
6	40500000	40600000	2.98115
8	28800000	28900000	2.98014
23	39500000	39600000	2.97893
12	33700000	33800000	2.97733
1	50000000	50100000	2.97713
7	41100000	41200000	2.97582
21	32200000	32300000	2.97579
23	40500000	40600000	2.97511
27	30400000	30500000	2.97397
28	42200000	42300000	2.9734
9	17100000	17200000	2.97032
3	35900000	36000000	2.96989
29	50400000	50500000	2.96814
19	39800000	39900000	2.96454
2	70000000	70100000	2.96262
7	12500000	12600000	2.96123
16	22800000	22900000	2.96019
29	49000000	49100000	2.96003
26	37900000	38000000	2.95934
17	39400000	39500000	2.95609
1	31100000	31200000	2.95436
6	35100000	35200000	2.95105
6	82100000	82200000	2.95048
11	30700000	30800000	2.94658
8	63500000	63600000	2.94562
16	24700000	24800000	2.94522
10	17400000	17500000	2.94468
21	300000	400000	2.94377
15	30700000	30800000	2.94241
26	29300000	29400000	2.94212
29	38000000	38100000	2.94205
7	8000000	8100000	2.94025
9	28200000	28300000	2.93975
9	900000	1000000	2.93932
22	55200000	55300000	2.93629
3	21300000	21400000	2.93616
24	42500000	42600000	2.93488
1	74900000	75000000	2.93467
19	37100000	37200000	2.93324
10	75900000	76000000	2.93307
14	80800000	80900000	2.92905
17	38300000	38400000	2.92855
2	39600000	39700000	2.92815
5	76600000	76700000	2.92791
7	59100000	59200000	2.92374
14	16100000	16200000	2.92259
16	59700000	59800000	2.92213
6	27300000	27400000	2.92151
5	45800000	45900000	2.91918
5	106000000	106100000	2.91776
15	51900000	52000000	2.91697
18	19500000	19600000	2.91598
4	41000000	41100000	2.91387
17	46600000	46700000	2.9124
2	115900000	116000000	2.9123
1	24200000	24300000	2.90645
1	20700000	20800000	2.9045
3	40500000	40600000	2.90399
11	71700000	71800000	2.901
3	48700000	48800000	2.90006
6	95500000	95600000	2.89917
9	29000000	29100000	2.89808
1	45200000	45300000	2.89664
21	44600000	44700000	2.89538
9	6100000	6200000	2.89502
9	71400000	71500000	2.89502
29	50500000	50600000	2.89487
25	8000000	8100000	2.89382
10	35300000	35400000	2.89178
10	62400000	62500000	2.89178
10	100900000	101000000	2.89178
7	44000000	44100000	2.89143
12	32000000	32100000	2.88936
13	33900000	34000000	2.88865
11	59400000	59500000	2.8885
26	9200000	9300000	2.8873
1	22200000	22300000	2.8867
17	47300000	47400000	2.88497
11	16100000	16200000	2.88263
28	27100000	27200000	2.88092
15	18200000	18300000	2.87934
22	17800000	17900000	2.87848
14	26200000	26300000	2.87479
26	28900000	29000000	2.87367
2	41000000	41100000	2.87188
14	40800000	40900000	2.87136
15	66800000	66900000	2.87113
4	106200000	106300000	2.87023
26	1800000	1900000	2.86861
10	65000000	65100000	2.86789
5	5600000	5700000	2.86312
10	16200000	16300000	2.86266
15	14500000	14600000	2.8607
19	20100000	20200000	2.8599
20	36600000	36700000	2.85968
16	44800000	44900000	2.85883
8	27300000	27400000	2.85741
8	27800000	27900000	2.85735
10	82600000	82700000	2.85625
1	15800000	15900000	2.85552
28	27200000	27300000	2.85201
29	4900000	5000000	2.84988
7	83900000	84000000	2.84847
8	27500000	27600000	2.84469
14	49600000	49700000	2.84375
28	10800000	10900000	2.8426
25	14900000	15000000	2.84242
21	27500000	27600000	2.84193
17	12400000	12500000	2.83861
8	91300000	91400000	2.838
2	125800000	125900000	2.83556
4	88200000	88300000	2.83439
9	30600000	30700000	2.82972
3	60600000	60700000	2.82966
9	73700000	73800000	2.82811
9	90900000	91000000	2.82654
11	66600000	66700000	2.82573
2	54000000	54100000	2.82514
11	66500000	66600000	2.82427
27	41300000	41400000	2.82314
18	49300000	49400000	2.82253
6	98300000	98400000	2.82186
9	47000000	47100000	2.81992
18	55400000	55500000	2.8198
1	82700000	82800000	2.81952
1	105800000	105900000	2.81952
7	92100000	92200000	2.81868
4	73900000	74000000	2.8182
14	26100000	26200000	2.81806
29	46500000	46600000	2.81753
6	91600000	91700000	2.81739
26	20400000	20500000	2.81386
2	45400000	45500000	2.81273
9	20400000	20500000	2.81095
4	400000	500000	2.80958
17	66700000	66800000	2.80855
22	43100000	43200000	2.80674
13	13900000	14000000	2.80667
14	66100000	66200000	2.80612
23	3500000	3600000	2.80459
9	51600000	51700000	2.80336
1	141000000	141100000	2.80123
9	28100000	28200000	2.80119
27	12200000	12300000	2.80112
18	55100000	55200000	2.79914
12	58900000	59000000	2.79911
7	59900000	60000000	2.79743
2	13400000	13500000	2.79264
13	12300000	12400000	2.79258
15	30800000	30900000	2.79233
14	15800000	15900000	2.79155
1	106600000	106700000	2.78989
16	17700000	17800000	2.78935
3	95800000	95900000	2.78899
7	5000000	5100000	2.78815
7	52900000	53000000	2.78795
2	60100000	60200000	2.78774
11	81600000	81700000	2.78526
4	45100000	45200000	2.78457
7	76500000	76600000	2.78268
21	1300000	1400000	2.78245
11	41700000	41800000	2.78051
19	43500000	43600000	2.78027
20	21400000	21500000	2.77974
20	32500000	32600000	2.77887
22	52700000	52800000	2.77852
5	87900000	88000000	2.77761
1	88700000	88800000	2.77752
10	82100000	82200000	2.77681
7	56600000	56700000	2.77163
12	20900000	21000000	2.77085
18	66500000	66600000	2.76881
16	66300000	66400000	2.76676
16	44600000	44700000	2.76614
13	80000000	80100000	2.76515
17	26400000	26500000	2.7651
13	35800000	35900000	2.76426
2	55800000	55900000	2.76276
7	105800000	105900000	2.76271
6	95700000	95800000	2.76148
1	103700000	103800000	2.76089
13	52500000	52600000	2.75995
14	91800000	91900000	2.75793
17	38000000	38100000	2.7576
5	31400000	31500000	2.7551
11	70600000	70700000	2.75072
5	46900000	47000000	2.74921
14	6000000	6100000	2.74821
14	3300000	3400000	2.74757
1	79800000	79900000	2.74694
4	64700000	64800000	2.74379
19	7700000	7800000	2.74319
3	74100000	74200000	2.74113
1	131100000	131200000	2.73961
23	31700000	31800000	2.73942
17	46500000	46600000	2.73787
6	14100000	14200000	2.73659
11	86600000	86700000	2.73511
9	59500000	59600000	2.73467
12	9700000	9800000	2.73434
13	36200000	36300000	2.73364
7	87900000	88000000	2.73311
1	82600000	82700000	2.733
18	49000000	49100000	2.73139
11	104200000	104300000	2.72884
8	30500000	30600000	2.72637
24	41700000	41800000	2.7249
29	3500000	3600000	2.72434
27	3600000	3700000	2.72413
5	5700000	5800000	2.72369
23	10600000	10700000	2.72274
15	16800000	16900000	2.72225
9	6500000	6600000	2.72167
18	14200000	14300000	2.72074
15	19600000	19700000	2.71923
26	8500000	8600000	2.7171
28	17000000	17100000	2.71632
3	20200000	20300000	2.71563
23	38600000	38700000	2.71495
14	17100000	17200000	2.71047
7	60200000	60300000	2.7088
25	11100000	11200000	2.7047
1	83800000	83900000	2.70448
4	45800000	45900000	2.70346
6	3900000	4000000	2.70265
13	50800000	50900000	2.70201
6	117500000	117600000	2.70112
4	60700000	60800000	2.69611
26	1200000	1300000	2.69611
1	49600000	49700000	2.69492
3	6600000	6700000	2.69357
16	7900000	8000000	2.69302
1	134700000	134800000	2.69043
5	5100000	5200000	2.69029
5	54300000	54400000	2.69029
17	8900000	9000000	2.68999
12	45200000	45300000	2.68911
22	45400000	45500000	2.68659
3	27700000	27800000	2.68609
3	75200000	75300000	2.68609
3	52200000	52300000	2.68609
22	17000000	17100000	2.68564
5	96300000	96400000	2.68402
23	13400000	13500000	2.68128
10	45400000	45500000	2.68126
20	39000000	39100000	2.67844
3	77100000	77200000	2.67783
24	9700000	9800000	2.67579
11	21100000	21200000	2.67514
14	33100000	33200000	2.67219
10	4700000	4800000	2.66932
21	24400000	24500000	2.66618
17	13100000	13200000	2.6657
3	70600000	70700000	2.66426
19	34300000	34400000	2.66411
18	22100000	22200000	2.66407
15	6500000	6600000	2.66379
21	10100000	10200000	2.66362
21	48300000	48400000	2.66328
17	34800000	34900000	2.66234
1	5200000	5300000	2.66224
11	71900000	72000000	2.66223
3	81200000	81300000	2.66191
7	35300000	35400000	2.66141
6	33300000	33400000	2.66118
6	21800000	21900000	2.66046
20	38600000	38700000	2.65951
2	45000000	45100000	2.65896
20	41400000	41500000	2.65846
29	29100000	29200000	2.65796
8	9500000	9600000	2.65671
3	75800000	75900000	2.65615
4	2000000	2100000	2.65551
15	37800000	37900000	2.65177
7	38500000	38600000	2.65069
4	74900000	75000000	2.65055
24	18700000	18800000	2.65014
7	50400000	50500000	2.65006
5	80900000	81000000	2.64981
3	81500000	81600000	2.64921
1	135500000	135600000	2.64562
17	32300000	32400000	2.64548
28	27000000	27100000	2.64399
21	12800000	12900000	2.64373
24	34900000	35000000	2.64372
4	91200000	91300000	2.64371
2	65500000	65600000	2.64319
18	67000000	67100000	2.63846
16	4000000	4100000	2.63782
28	28900000	29000000	2.63774
20	20500000	20600000	2.6372
2	45100000	45200000	2.63554
17	52100000	52200000	2.63428
2	82300000	82400000	2.6342
29	45800000	45900000	2.63414
7	50200000	50300000	2.63396
23	28400000	28500000	2.63379
21	35700000	35800000	2.63156
7	34500000	34600000	2.63089
6	115900000	116000000	2.63042
20	14700000	14800000	2.6285
11	3800000	3900000	2.62813
1	22000000	22100000	2.62761
23	48700000	48800000	2.62722
8	65300000	65400000	2.62716
1	133000000	133100000	2.62642
8	54200000	54300000	2.62523
23	37000000	37100000	2.62515
10	27000000	27100000	2.62393
6	47000000	47100000	2.61915
1	85300000	85400000	2.61883
24	44700000	44800000	2.61591
6	27000000	27100000	2.61421
15	18500000	18600000	2.61311
6	106900000	107000000	2.60969
15	19700000	19800000	2.60955
3	81100000	81200000	2.6091
7	15800000	15900000	2.60907
11	2700000	2800000	2.60719
4	23000000	23100000	2.60686
5	53600000	53700000	2.60619
15	10000000	10100000	2.60444
18	17700000	17800000	2.60305
13	15900000	16000000	2.60003
11	103600000	103700000	2.59935
8	31500000	31600000	2.59901
22	32900000	33000000	2.59825
10	36000000	36100000	2.59762
24	800000	900000	2.59562
2	21700000	21800000	2.59497
3	84400000	84500000	2.59435
7	55500000	55600000	2.59417
8	82200000	82300000	2.59359
5	19900000	20000000	2.59235
2	2300000	2400000	2.59167
11	14300000	14400000	2.59131
29	46400000	46500000	2.58779
8	67900000	68000000	2.58776
1	140500000	140600000	2.58514
2	44100000	44200000	2.58512
5	34500000	34600000	2.58452
7	102300000	102400000	2.58391
28	24700000	24800000	2.58361
25	7700000	7800000	2.58347
16	34800000	34900000	2.58186
20	52000000	52100000	2.58142
13	22700000	22800000	2.58085
1	65400000	65500000	2.57928
10	94600000	94700000	2.57664
23	10400000	10500000	2.57578
3	55900000	56000000	2.57544
23	12700000	12800000	2.57543
6	116600000	116700000	2.57378
18	37600000	37700000	2.57323
7	104100000	104200000	2.57235
2	71800000	71900000	2.57199
12	19800000	19900000	2.57186
16	46300000	46400000	2.57095
20	23500000	23600000	2.56993
22	51000000	51100000	2.56756
16	29800000	29900000	2.56731
2	135200000	135300000	2.56699
1	15900000	16000000	2.56614
20	66700000	66800000	2.56418
4	118700000	118800000	2.56357
8	103800000	103900000	2.56098
1	73200000	73300000	2.56013
17	66200000	66300000	2.55907
24	35000000	35100000	2.55697
7	15600000	15700000	2.55653
7	38400000	38500000	2.55487
4	2700000	2800000	2.55485
17	11800000	11900000	2.55435
12	50100000	50200000	2.554
6	14000000	14100000	2.55176
2	88700000	88800000	2.55089
7	19800000	19900000	2.55083
10	11100000	11200000	2.55002
1	154100000	154200000	2.54927
12	30300000	30400000	2.54721
4	110900000	111000000	2.54652
17	39300000	39400000	2.54454
21	42700000	42800000	2.54404
29	23900000	24000000	2.54393
15	34700000	34800000	2.54297
13	39700000	39800000	2.54255
29	49900000	50000000	2.54191
12	500000	600000	2.54069
12	27800000	27900000	2.54069
28	6600000	6700000	2.54035
21	14100000	14200000	2.5392
13	48500000	48600000	2.53773
5	69600000	69700000	2.53646
23	40600000	40700000	2.5364
27	9100000	9200000	2.53628
24	27500000	27600000	2.53499
21	68900000	69000000	2.53466
18	26600000	26700000	2.5342
3	36700000	36800000	2.53385
1	108800000	108900000	2.53276
4	115800000	115900000	2.53112
2	15100000	15200000	2.52867
2	105300000	105400000	2.52818
1	59300000	59400000	2.52784
2	2700000	2800000	2.52648
10	41400000	41500000	2.52571
13	12200000	12300000	2.52559
27	6300000	6400000	2.52449
2	44600000	44700000	2.5239
2	118100000	118200000	2.52313
2	22200000	22300000	2.52304
2	101700000	101800000	2.52304
25	1200000	1300000	2.52292
11	10500000	10600000	2.52225
14	73500000	73600000	2.52176
22	28900000	29000000	2.52032
10	57500000	57600000	2.51817
29	31400000	31500000	2.51782
3	80000000	80100000	2.51757
23	40100000	40200000	2.51727
21	32700000	32800000	2.51698
10	49400000	49500000	2.51595
8	11000000	11100000	2.51479
15	36700000	36800000	2.51263
14	81700000	81800000	2.51204
18	53900000	54000000	2.51198
20	14500000	14600000	2.50954
7	31900000	32000000	2.50837
3	25800000	25900000	2.50827
1	142200000	142300000	2.50726
7	3500000	3600000	2.50659
7	84300000	84400000	2.50658
6	13800000	13900000	2.50643
11	0	100000	2.50535
9	68600000	68700000	2.50504
11	63800000	63900000	2.50458
7	63200000	63300000	2.50185
1	106700000	106800000	2.50184
13	48400000	48500000	2.50136
10	43400000	43500000	2.50088
11	68200000	68300000	2.49942
11	68500000	68600000	2.49933
8	23800000	23900000	2.4992
8	73500000	73600000	2.49884
21	62700000	62800000	2.49845
26	8400000	8500000	2.49793
20	32400000	32500000	2.49674
1	32200000	32300000	2.49565
27	44300000	44400000	2.49529
24	54100000	54200000	2.49483
2	114500000	114600000	2.49395
23	3600000	3700000	2.49315
16	47800000	47900000	2.49033
10	52100000	52200000	2.48907
5	56700000	56800000	2.48844
10	60700000	60800000	2.4882
2	113000000	113100000	2.48703
12	16200000	16300000	2.48691
12	16000000	16100000	2.48615
23	8400000	8500000	2.48589
9	67900000	68000000	2.48516
21	57200000	57300000	2.48454
4	110600000	110700000	2.48398
11	20300000	20400000	2.48371
11	38300000	38400000	2.48371
11	100600000	100700000	2.48371
1	54400000	54500000	2.48277
15	47100000	47200000	2.48215
4	60900000	61000000	2.48182
5	102400000	102500000	2.48095
9	89300000	89400000	2.48047
24	4200000	4300000	2.48022
2	21500000	21600000	2.48018
10	8300000	8400000	2.47793
5	107400000	107500000	2.47761
25	29900000	30000000	2.47717
23	23800000	23900000	2.47666
20	59000000	59100000	2.47641
3	1000000	1100000	2.47584
21	43200000	43300000	2.47541
3	67300000	67400000	2.47496
11	101400000	101500000	2.47376
3	36600000	36700000	2.47313
29	8900000	9000000	2.47294
22	16900000	17000000	2.46947
13	25100000	25200000	2.46683
4	71300000	71400000	2.46618
21	30200000	30300000	2.46348
20	14300000	14400000	2.46328
4	19200000	19300000	2.46288
24	14200000	14300000	2.46027
25	37300000	37400000	2.46014
10	91900000	92000000	2.45967
1	151100000	151200000	2.45935
4	24200000	24300000	2.45876
16	26200000	26300000	2.45742
2	42800000	42900000	2.45741
4	35000000	35100000	2.45632
13	9700000	9800000	2.4563
10	67900000	68000000	2.45584
1	108900000	109000000	2.45549
19	37500000	37600000	2.45529
21	600000	700000	2.45458
24	54200000	54300000	2.45402
6	27900000	28000000	2.45379
15	39900000	40000000	2.45366
15	75500000	75600000	2.4531
26	3800000	3900000	2.4525
9	44700000	44800000	2.45219
7	66900000	67000000	2.45208
8	90900000	91000000	2.45166
1	87800000	87900000	2.45151
21	38100000	38200000	2.45117
18	49800000	49900000	2.44995
26	47400000	47500000	2.44983
20	20100000	20200000	2.44976
14	45000000	45100000	2.44725
23	22300000	22400000	2.44642
16	19500000	19600000	2.44543
6	102500000	102600000	2.44542
25	35500000	35600000	2.44501
16	21900000	22000000	2.44433
2	103700000	103800000	2.44358
16	41000000	41100000	2.44339
20	40900000	41000000	2.44285
6	96300000	96400000	2.44278
12	53900000	54000000	2.44214
10	50400000	50500000	2.4395
1	68800000	68900000	2.4391
17	27400000	27500000	2.43887
16	69900000	70000000	2.43693
14	59900000	60000000	2.43652
7	41900000	42000000	2.43638
15	55300000	55400000	2.43464
29	9900000	10000000	2.43422
16	68000000	68100000	2.43418
10	37100000	37200000	2.43396
12	70200000	70300000	2.43394
6	55300000	55400000	2.43349
8	9600000	9700000	2.43277
13	72100000	72200000	2.43213
25	28600000	28700000	2.43059
10	75800000	75900000	2.42889
13	76700000	76800000	2.4288
9	29100000	29200000	2.4284
9	86300000	86400000	2.42417
28	24100000	24200000	2.42209
3	95900000	96000000	2.42135
5	47300000	47400000	2.42072
8	32100000	32200000	2.41991
17	46700000	46800000	2.41858
17	11700000	11800000	2.4181
2	24400000	24500000	2.41765
8	27100000	27200000	2.41664
10	43100000	43200000	2.41589
3	83400000	83500000	2.41563
9	85500000	85600000	2.41553
8	55600000	55700000	2.4155
9	52300000	52400000	2.41513
12	52800000	52900000	2.4145
13	7100000	7200000	2.41407
11	82700000	82800000	2.4137
13	35100000	35200000	2.4134
5	39800000	39900000	2.41322
8	33300000	33400000	2.41293
17	16400000	16500000	2.41207
9	70900000	71000000	2.41163
17	65600000	65700000	2.41145
10	50200000	50300000	2.41059
10	9300000	9400000	2.41038
4	95600000	95700000	2.40957
22	28600000	28700000	2.40947
22	50200000	50300000	2.40929
14	11900000	12000000	2.4088
9	81000000	81100000	2.40879
18	7900000	8000000	2.40845
6	33800000	33900000	2.40777
9	89900000	90000000	2.40745
7	89000000	89100000	2.40615
20	30100000	30200000	2.40447
18	66400000	66500000	2.40249
21	28600000	28700000	2.40243
13	48600000	48700000	2.4022
16	1900000	2000000	2.40167
16	7100000	7200000	2.40133
12	6600000	6700000	2.40118
20	12000000	12100000	2.40105
10	70300000	70400000	2.39992
29	4600000	4700000	2.39991
8	97700000	97800000	2.39987
8	97800000	97900000	2.39959
22	57900000	58000000	2.39944
17	25600000	25700000	2.3993
10	16300000	16400000	2.39859
14	79100000	79200000	2.39759
15	26200000	26300000	2.39635
12	64000000	64100000	2.39592
20	37900000	38000000	2.39589
25	15000000	15100000	2.39541
14	77200000	77300000	2.39489
5	80500000	80600000	2.39439
8	73000000	73100000	2.39409
22	42900000	43000000	2.39316
13	15700000	15800000	2.39264
14	39200000	39300000	2.39241
3	87100000	87200000	2.39236
3	61800000	61900000	2.39148
15	55700000	55800000	2.39006

## Sheet: Table S5
Table S5. Candidate regions based on FST values in DS-B
Chromosome	Starting position	Ending position	FST
14	11525536	11625536	0.567048
18	65350302	65450302	0.458323
7	76341448	76441448	0.416438
16	11946161	12046161	0.407675
24	23828575	23928575	0.400356
7	662000	762000	0.378094
6	112123392	112223392	0.375526
17	17211891	17311891	0.356262
23	622642	722642	0.352973
21	58505732	58605732	0.350588
22	22822222	22922222	0.346614
14	55021288	55121288	0.34661
3	23444804	23544804	0.338352
9	80180151	80280151	0.332553
2	12233827	12333827	0.317723
2	56849901	56949901	0.314671
3	31259168	31359168	0.312161
16	19376339	19476339	0.311512
1	156218114	156318114	0.303873
21	13744317	13844317	0.303624
12	2474844	2574844	0.30173
7	51638409	51738409	0.298621
16	22853895	22953895	0.297178
6	20739804	20839804	0.295547
21	43728514	43828514	0.295444
1	128660957	128760957	0.293573
1	153424222	153524222	0.287051
16	37203285	37303285	0.286516
3	114583632	114683632	0.286056
14	54588090	54688090	0.285677
9	19772360	19872360	0.283666
8	60382814	60482814	0.280023
8	73644748	73744748	0.278913
3	88890448	88990448	0.278144
16	26326843	26426843	0.277412
2	108122539	108222539	0.275958
10	42271410	42371410	0.275863
5	78974630	79074630	0.275827
4	33221592	33321592	0.271588
28	8528901	8628901	0.271523
17	48942614	49042614	0.271413
5	79485357	79585357	0.271228
18	376908	476908	0.270615
11	98368646	98468646	0.269198
4	35466888	35566888	0.269163
15	1402835	1502835	0.269118
14	89956621	90056621	0.268889
12	63300478	63400478	0.268443
17	22271467	22371467	0.2671
12	78966952	79066952	0.267087
19	54327341	54427341	0.266366
24	4706127	4806127	0.265439
12	77516160	77616160	0.265381
26	47666385	47766385	0.265272
12	8177565	8277565	0.262406
23	20792894	20892894	0.262406
8	89959447	90059447	0.260866
18	14157660	14257660	0.259008
1	79032101	79132101	0.256285
11	18254109	18354109	0.256044
2	107969331	108069331	0.255964
7	26779137	26879137	0.255458
5	106684515	106784515	0.254884
1	115014979	115114979	0.254434
3	41139888	41239888	0.254321
6	38646985	38746985	0.253842
26	2847711	2947711	0.25252
1	156880332	156980332	0.252426
2	103891658	103991658	0.250114
1	57153991	57253991	0.249947
24	15968568	16068568	0.248981
3	80325226	80425226	0.248524
13	76247547	76347547	0.245969
28	8099372	8199372	0.242834
8	66571364	66671364	0.241559
9	8166941	8266941	0.241376
1	612449	712449	0.240727
7	49109025	49209025	0.240436
15	20204464	20304464	0.239908
22	34664591	34764591	0.239123
9	57234056	57334056	0.238695
13	77376293	77476293	0.236188
12	61874212	61974212	0.236042
14	90484333	90584333	0.235557
1	43893543	43993543	0.234001
19	13654983	13754983	0.233674
6	21495111	21595111	0.233514
8	73914077	74014077	0.232762
21	41145647	41245647	0.231769
2	123599091	123699091	0.231595
5	48657175	48757175	0.230714
1	41862588	41962588	0.230312
7	26984676	27084676	0.230177
9	747447	847447	0.229946
11	99788189	99888189	0.229727
13	52749552	52849552	0.22964
27	1740759	1840759	0.229477
8	100154872	100254872	0.229393
17	1779197	1879197	0.228551
20	68388400	68488400	0.22834
17	20990898	21090898	0.228219
29	20041029	20141029	0.227819
18	16231915	16331915	0.227435
14	3215986	3315986	0.227195
6	36379649	36479649	0.226802
25	38049265	38149265	0.226717
25	13953576	14053576	0.22641
9	60449806	60549806	0.226118
20	57842877	57942877	0.225421
20	49694015	49794015	0.224836
24	3525944	3625944	0.224653
7	5150583	5250583	0.224552
16	68705736	68805736	0.224151
10	41598274	41698274	0.224118
7	68369778	68469778	0.22381
2	109328804	109428804	0.223727
12	37086448	37186448	0.223515
23	40618357	40718357	0.22339
12	23792038	23892038	0.223309
16	61467557	61567557	0.223039
22	58243928	58343928	0.222766
18	24669978	24769978	0.222488
23	3810542	3910542	0.222272
8	73427423	73527423	0.222231
17	61471661	61571661	0.222159
24	26611475	26711475	0.221183
2	91683250	91783250	0.221104
4	63305062	63405062	0.221021
22	52599718	52699718	0.220341
10	32511125	32611125	0.220047
19	37808057	37908057	0.219369
3	38816070	38916070	0.218965
12	33965723	34065723	0.218953
1	148860087	148960087	0.218789
5	85783492	85883492	0.218709
26	30591851	30691851	0.218683
28	3829833	3929833	0.218369
5	95966833	96066833	0.218224
2	115575877	115675877	0.218125
2	128272932	128372932	0.217986
13	63523086	63623086	0.217805
9	62485963	62585963	0.217774
8	62149510	62249510	0.21716
28	28634737	28734737	0.215966
22	18728092	18828092	0.215564
19	17134784	17234784	0.215454
12	29134959	29234959	0.213906
10	22956689	23056689	0.213611
9	56263068	56363068	0.21342
25	33065894	33165894	0.213177
25	22577796	22677796	0.212163
23	26209090	26309090	0.212159
14	44515484	44615484	0.211576
3	116079166	116179166	0.211406
24	59325743	59425743	0.21111
6	70909830	71009830	0.210873
10	24191465	24291465	0.210538
13	62667765	62767765	0.210111
24	7162997	7262997	0.20926
4	110254399	110354399	0.20904
23	17299104	17399104	0.208846
10	83239737	83339737	0.208378
12	19975591	20075591	0.208315
8	92492235	92592235	0.208088
20	49131002	49231002	0.20795
1	83547154	83647154	0.207655
23	42941223	43041223	0.207501
11	12810509	12910509	0.207347
14	75027353	75127353	0.20669
21	67224478	67324478	0.206423
17	22150786	22250786	0.206059
17	10259216	10359216	0.205189
24	12850540	12950540	0.205168
7	26898181	26998181	0.205122
24	22087873	22187873	0.204809
6	4144777	4244777	0.20472
28	36234099	36334099	0.204668
19	33936828	34036828	0.204527
21	26058144	26158144	0.204466
10	58374276	58474276	0.204404
6	57352187	57452187	0.20399
12	66671981	66771981	0.203807
2	44155582	44255582	0.203748
7	15030461	15130461	0.203394
1	135205900	135305900	0.202884
1	150470518	150570518	0.202284
7	52775768	52875768	0.202191
18	33684565	33784565	0.202052
9	35048160	35148160	0.201988
29	21188130	21288130	0.201823
10	39530675	39630675	0.201659
29	41088747	41188747	0.201649
5	106367843	106467843	0.201645
25	12548246	12648246	0.201624
19	47100400	47200400	0.201384
3	57813626	57913626	0.201231
14	11973714	12073714	0.200833
29	47970353	48070353	0.200766
1	33072610	33172610	0.200754
22	26692675	26792675	0.200716
24	43953532	44053532	0.200714
1	107211417	107311417	0.200524
9	59254246	59354246	0.200242
16	77174521	77274521	0.20019
11	84648912	84748912	0.200177
20	43814631	43914631	0.199678
13	77421633	77521633	0.199408
15	75500923	75600923	0.199378
18	58545562	58645562	0.199274
15	17839691	17939691	0.199221
15	63568942	63668942	0.199169
7	11812223	11912223	0.198998
17	35964401	36064401	0.198619
20	31109635	31209635	0.198398
4	49229373	49329373	0.198186
13	52821209	52921209	0.197847
26	44808581	44908581	0.197485
24	13642829	13742829	0.196741
26	2945923	3045923	0.196537
9	85362771	85462771	0.196239
7	67997577	68097577	0.195425
16	30626354	30726354	0.194642
10	83967956	84067956	0.194489
18	23682804	23782804	0.19433
17	20090432	20190432	0.194317
12	80604586	80704586	0.194134
24	26711710	26811710	0.193887
11	25064578	25164578	0.193739
13	17286822	17386822	0.193463
12	61904264	62004264	0.193135
10	5657220	5757220	0.192706
20	8533663	8633663	0.192648
20	33993852	34093852	0.192545
19	55589007	55689007	0.192441
22	34567105	34667105	0.192166
3	83207856	83307856	0.192104
16	63577514	63677514	0.191602
2	65933307	66033307	0.191497
11	49975516	50075516	0.191184
13	27634487	27734487	0.191003
17	38610555	38710555	0.191003
22	6705702	6805702	0.190938
1	35492059	35592059	0.19087
9	10559594	10659594	0.190855
8	20222644	20322644	0.190719
13	63578634	63678634	0.190524
2	57972967	58072967	0.190503
22	34700090	34800090	0.189943
23	12618066	12718066	0.189824
22	6870127	6970127	0.189663
11	31662839	31762839	0.189611
1	55917635	56017635	0.18943
26	32935894	33035894	0.188755
18	22932513	23032513	0.18855
1	30428942	30528942	0.188542
28	19192244	19292244	0.188291
5	109567413	109667413	0.188273
10	13287487	13387487	0.187931
6	22655189	22755189	0.187867
26	39383076	39483076	0.187741
19	19256820	19356820	0.187604
18	45518243	45618243	0.187572
23	13801166	13901166	0.187477
16	70375534	70475534	0.187244
15	65996990	66096990	0.186973
26	7221523	7321523	0.186725
2	34909833	35009833	0.186713
22	26069806	26169806	0.186421
9	17212773	17312773	0.186091
4	2016412	2116412	0.185955
17	33391147	33491147	0.185614
18	66787325	66887325	0.18559
7	70612097	70712097	0.185455
2	33520051	33620051	0.185443
20	33448388	33548388	0.185249
12	19129481	19229481	0.185246
14	52116515	52216515	0.185197
1	84222976	84322976	0.185149
18	21253909	21353909	0.185078
21	59748865	59848865	0.18487
1	7825834	7925834	0.184534
18	27527672	27627672	0.184269
8	29437008	29537008	0.184195
5	78773415	78873415	0.184176
5	42944733	43044733	0.184144
15	66860502	66960502	0.184068
16	16039466	16139466	0.183864
4	111948068	112048068	0.183738
6	40757481	40857481	0.183611
21	14337013	14437013	0.183389
23	2560035	2660035	0.183337
6	3651959	3751959	0.183151
1	59057226	59157226	0.182881
15	28277691	28377691	0.182873
3	21920295	22020295	0.182725
7	49072003	49172003	0.18269
24	36445332	36545332	0.182682
9	8793564	8893564	0.182527
8	74610350	74710350	0.182469
11	88637828	88737828	0.182459
14	73838275	73938275	0.182321
24	27803176	27903176	0.182217
5	57277477	57377477	0.182151
29	20700865	20800865	0.182093
4	53820305	53920305	0.182069
15	38487277	38587277	0.18182
2	22554097	22654097	0.181656
7	41416475	41516475	0.181079
28	32165562	32265562	0.181037
9	39165390	39265390	0.180328
12	73731393	73831393	0.180173
13	20659839	20759839	0.17988
20	25098325	25198325	0.179824
8	111879603	111979603	0.179774
17	32974772	33074772	0.17963
1	15508791	15608791	0.179577
23	22839148	22939148	0.179557
7	40338022	40438022	0.17954
27	6757675	6857675	0.179533
12	4697740	4797740	0.179511
5	104860704	104960704	0.179467
18	50223830	50323830	0.179446
8	14836406	14936406	0.179384
28	42773559	42873559	0.179371
5	106548433	106648433	0.179362
5	87745224	87845224	0.179349
28	3583225	3683225	0.179225
24	24204037	24304037	0.179183
17	65832880	65932880	0.179166
19	44550222	44650222	0.178995
16	73456969	73556969	0.178686
19	22893889	22993889	0.178576
17	22451157	22551157	0.178509
19	44074945	44174945	0.178269
26	2985615	3085615	0.177997
22	15903776	16003776	0.177991
2	113751692	113851692	0.177939
27	1171882	1271882	0.177659
28	1952285	2052285	0.17752
8	75393989	75493989	0.177483
14	4152214	4252214	0.177239
9	33008591	33108591	0.177071
3	118172461	118272461	0.177064
18	31805012	31905012	0.176975
6	29067050	29167050	0.176928
3	53810458	53910458	0.176885
18	45254509	45354509	0.176874
5	31396671	31496671	0.176813
13	38132963	38232963	0.17661
6	1608648	1708648	0.176542
13	26259877	26359877	0.176443
8	19606739	19706739	0.17638
6	9775323	9875323	0.176301
10	59256520	59356520	0.176248
29	5411500	5511500	0.176209
12	63135488	63235488	0.176108
24	35199735	35299735	0.176055
1	140873846	140973846	0.175903
13	46124021	46224021	0.175655
5	66601149	66701149	0.175575
14	13484996	13584996	0.175472
5	37907640	38007640	0.175429
19	14739054	14839054	0.175405
4	46524145	46624145	0.17539
7	22130429	22230429	0.175165
20	20774450	20874450	0.175139
13	41200382	41300382	0.175014
7	17670201	17770201	0.174999
11	81538447	81638447	0.174833
12	34220339	34320339	0.174388
7	75096491	75196491	0.174186
13	69571267	69671267	0.174035
16	1219819	1319819	0.174012
27	34610597	34710597	0.173984
17	51061601	51161601	0.173844
12	55953407	56053407	0.173778
3	15226396	15326396	0.17371
28	2244723	2344723	0.173679
6	89821280	89921280	0.173413
14	32663910	32763910	0.173331
22	38875322	38975322	0.173299
6	101975381	102075381	0.173232
8	34750293	34850293	0.173149
16	64214552	64314552	0.172958
9	11466411	11566411	0.172939
5	96386168	96486168	0.172938
15	57394484	57494484	0.172345
1	93156953	93256953	0.172142
9	18275570	18375570	0.171958
2	65678563	65778563	0.171938
15	24402369	24502369	0.171875
12	37050369	37150369	0.17182
9	58703125	58803125	0.171703
23	4015920	4115920	0.171562
21	51854908	51954908	0.171501
2	103656954	103756954	0.171463
16	61677235	61777235	0.171394
1	25547721	25647721	0.171324
11	10682405	10782405	0.171293
2	117528123	117628123	0.171288
11	71513958	71613958	0.171229
3	38693654	38793654	0.171104
4	57525307	57625307	0.171032
22	23307202	23407202	0.170867
4	18984400	19084400	0.170799
26	30449144	30549144	0.170622
8	95010398	95110398	0.170604
8	39239171	39339171	0.170593
16	19848214	19948214	0.170511
19	55434745	55534745	0.170482
17	58451909	58551909	0.170475
3	79562716	79662716	0.170337
9	39195903	39295903	0.170319
4	53252348	53352348	0.170279
11	90973828	91073828	0.170239
18	13041325	13141325	0.170085
7	68191680	68291680	0.170063
12	75986388	76086388	0.170043
2	1824619	1924619	0.170012
25	26402516	26502516	0.169849
28	43066423	43166423	0.169399
1	139436766	139536766	0.169349
11	27468044	27568044	0.16928
7	81964640	82064640	0.169079
23	44813054	44913054	0.169066
6	18529548	18629548	0.16904
17	43846265	43946265	0.169035
15	67998060	68098060	0.169006
15	47329799	47429799	0.168912
10	41097639	41197639	0.168669
11	16601560	16701560	0.168621
6	44926665	45026665	0.168586
21	15965468	16065468	0.168532
16	14053703	14153703	0.168497
4	90381756	90481756	0.16841
8	70930345	71030345	0.168315
21	16191258	16291258	0.168237
29	10413352	10513352	0.168107
20	31381560	31481560	0.168103
8	4860497	4960497	0.167995
11	103065627	103165627	0.167774
3	39614309	39714309	0.167717
5	4781214	4881214	0.16744
17	18975438	19075438	0.16734
7	97758091	97858091	0.167221
9	67696310	67796310	0.167138
7	1560078	1660078	0.166994
8	105583376	105683376	0.166877
15	14088733	14188733	0.166633
22	42729235	42829235	0.166558
16	26831027	26931027	0.1665
1	107179275	107279275	0.166499
22	3592865	3692865	0.166357
8	8594974	8694974	0.166319
4	96738691	96838691	0.166301
16	9374994	9474994	0.166264
1	135328111	135428111	0.166162
12	44379938	44479938	0.166152
4	3109243	3209243	0.166105
15	43940639	44040639	0.166001
18	52492162	52592162	0.165903
21	50768260	50868260	0.165849
18	6047689	6147689	0.165786
4	16573340	16673340	0.16574
6	30330872	30430872	0.165678
27	30888380	30988380	0.165414
27	21377644	21477644	0.165297
15	68069016	68169016	0.165274
28	43572627	43672627	0.164882
18	14317383	14417383	0.164835
3	78469545	78569545	0.164779
25	19109852	19209852	0.164641
24	54028226	54128226	0.164605
16	8115901	8215901	0.164508
6	20695509	20795509	0.16433
12	27679122	27779122	0.164281
6	22314493	22414493	0.16418
10	91254882	91354882	0.164063
19	19449620	19549620	0.164059
14	90237377	90337377	0.163828
29	19002605	19102605	0.163798
7	52194963	52294963	0.163652
19	43901108	44001108	0.163512
13	64814466	64914466	0.163429
13	74366664	74466664	0.163376
13	67524763	67624763	0.163268
29	33753898	33853898	0.163056
24	11101436	11201436	0.162926
1	68296543	68396543	0.162909
8	5719531	5819531	0.162909
20	40120696	40220696	0.162877
27	25842653	25942653	0.162695
13	11425341	11525341	0.162617
17	8692624	8792624	0.162581
15	35276304	35376304	0.162526
11	31188084	31288084	0.162491
25	25053103	25153103	0.162445
15	48028195	48128195	0.162325
19	27631683	27731683	0.162294
13	64644104	64744104	0.162291
2	95891703	95991703	0.162193
1	91553605	91653605	0.16207
23	6038288	6138288	0.161942
17	21167908	21267908	0.161926
2	112912549	113012549	0.161881
16	12840578	12940578	0.161735
24	9362967	9462967	0.161449
2	121175739	121275739	0.161281
4	57488282	57588282	0.161152
12	69178926	69278926	0.161016
1	40030187	40130187	0.16101
24	45299636	45399636	0.160955
5	58245452	58345452	0.160892
11	50203642	50303642	0.160789
14	92024025	92124025	0.160789
12	42580983	42680983	0.160785
9	36034052	36134052	0.160772
6	33715092	33815092	0.160636
1	82700046	82800046	0.160621
14	68722017	68822017	0.160556
7	47190993	47290993	0.160342
19	29643373	29743373	0.160276
3	45237029	45337029	0.160186
2	59538829	59638829	0.160031
12	9625878	9725878	0.159964
28	30402695	30502695	0.159871
8	101590131	101690131	0.159767
1	90046310	90146310	0.159688
13	28045101	28145101	0.159355
4	69912352	70012352	0.159334
24	51810564	51910564	0.159309
19	34162274	34262274	0.159266
1	152947668	153047668	0.159222
16	34133983	34233983	0.159206
1	115746286	115846286	0.15908
5	83875701	83975701	0.159068
8	63218197	63318197	0.159048
13	30801746	30901746	0.159039
6	56072592	56172592	0.158704
14	73653298	73753298	0.158682
11	72540723	72640723	0.158593
1	143003173	143103173	0.158427
10	42462991	42562991	0.158278
21	54977108	55077108	0.158216
8	52380708	52480708	0.158031
8	106502146	106602146	0.15802
6	75385551	75485551	0.157957
5	26677278	26777278	0.157922
8	66002144	66102144	0.157922
15	67432760	67532760	0.157898
9	78567631	78667631	0.157722
10	37467724	37567724	0.15768
21	61316479	61416479	0.157593
5	50363523	50463523	0.157582
7	77068408	77168408	0.157568
20	69133879	69233879	0.157566
8	105634169	105734169	0.157426
9	89720242	89820242	0.157252
20	50149575	50249575	0.157189
18	50009856	50109856	0.156991
10	35302137	35402137	0.156972
3	27533839	27633839	0.156843
9	87488828	87588828	0.156755
7	40775409	40875409	0.156669
14	12088820	12188820	0.156629
5	47071478	47171478	0.156599
12	80220749	80320749	0.156305
3	55521260	55621260	0.156204
18	63186575	63286575	0.156133
2	111161281	111261281	0.155937
8	51742463	51842463	0.155859
5	15682018	15782018	0.155846
10	5122587	5222587	0.155784
24	22972672	23072672	0.155747
6	68236770	68336770	0.155734
3	6240876	6340876	0.155727
8	65728155	65828155	0.155607
8	49935432	50035432	0.155588
1	22036368	22136368	0.15556
21	57768025	57868025	0.155395
3	113723571	113823571	0.155366
12	9250400	9350400	0.154989
11	2042293	2142293	0.154863
3	95347604	95447604	0.154826
13	44699270	44799270	0.154824
8	16414097	16514097	0.154782
4	103700713	103800713	0.154731
19	6324141	6424141	0.154674
16	68089280	68189280	0.154618
15	74209030	74309030	0.154597
7	48533949	48633949	0.154514
10	32540496	32640496	0.154476
3	108477077	108577077	0.154421
4	59869054	59969054	0.154323
1	88087621	88187621	0.154253
4	43263592	43363592	0.154223
1	103357638	103457638	0.154031
1	103238682	103338682	0.153861
7	7687943	7787943	0.153788
17	57344817	57444817	0.153771
4	54429524	54529524	0.153633
7	30238468	30338468	0.153579
27	29554197	29654197	0.153573
1	103393466	103493466	0.153566
10	15236098	15336098	0.153525
8	4529573	4629573	0.153167
13	54558139	54658139	0.153166
28	31390633	31490633	0.153111
7	845002	945002	0.153104
18	27954098	28054098	0.153097
2	63519262	63619262	0.153031
8	106376643	106476643	0.152961
26	830408	930408	0.152894
6	14738563	14838563	0.152828
7	9000115	9100115	0.152819
22	28115364	28215364	0.152746
29	959271	1059271	0.152697
17	4441761	4541761	0.152597
6	21442259	21542259	0.152585
16	14732420	14832420	0.152582
21	16799859	16899859	0.152543
11	100567544	100667544	0.152497
7	10670833	10770833	0.152494
3	70735680	70835680	0.152492
9	11499168	11599168	0.152412
8	104486925	104586925	0.152368
4	36886334	36986334	0.152319
12	78826481	78926481	0.15229
29	46558534	46658534	0.152063
8	91533191	91633191	0.151988
4	100439210	100539210	0.151825
29	22126436	22226436	0.151773
27	8918159	9018159	0.151739
18	11104240	11204240	0.151703
15	31384491	31484491	0.151658
28	43534683	43634683	0.151619
8	45241313	45341313	0.151612
23	21122359	21222359	0.151588
29	76416	176416	0.15146
11	8233797	8333797	0.151448
10	67078471	67178471	0.151441
12	21210627	21310627	0.151373
6	100760429	100860429	0.151336
2	51659385	51759385	0.151276
9	53177252	53277252	0.151263
3	92212331	92312331	0.151254
20	11788407	11888407	0.151142
4	81303677	81403677	0.150956
10	46850851	46950851	0.150788
3	31798276	31898276	0.150759
4	26945550	27045550	0.150703
10	27392582	27492582	0.150685
23	399240	499240	0.15058
2	121817744	121917744	0.150343
10	83778653	83878653	0.150242
9	84082982	84182982	0.150164
10	71583646	71683646	0.150158
22	44886700	44986700	0.150158
2	534235	634235	0.150142
6	78255644	78355644	0.15009
11	7904293	8004293	0.150046
12	76246189	76346189	0.150032
5	112947433	113047433	0.149883
8	16509067	16609067	0.149782
5	44627090	44727090	0.149768
6	97320118	97420118	0.149705
8	80779594	80879594	0.14969
16	30379201	30479201	0.149628
1	83289114	83389114	0.149576
18	38772417	38872417	0.149542
1	59359177	59459177	0.149537
28	39380207	39480207	0.149489
14	16249735	16349735	0.149482
10	100314905	100414905	0.149458
6	67480818	67580818	0.149421
21	22021315	22121315	0.149326
1	142634760	142734760	0.149308
15	16751617	16851617	0.149286
4	123068	223068	0.149271
23	43249299	43349299	0.149149
6	33126060	33226060	0.149108
3	25867969	25967969	0.149009
4	56344562	56444562	0.148961
8	3283561	3383561	0.148952
1	156529680	156629680	0.148835
10	97973015	98073015	0.148818
1	152701405	152801405	0.148777
10	35942309	36042309	0.148742
7	82710502	82810502	0.148739
2	27234774	27334774	0.148647
23	6940856	7040856	0.148647
6	114014855	114114855	0.148474
15	7199243	7299243	0.148449
12	73233257	73333257	0.148433
24	43924576	44024576	0.14824
6	55711187	55811187	0.148145
6	22762845	22862845	0.148024
13	70914982	71014982	0.148017
17	34502421	34602421	0.147967
15	58176949	58276949	0.147955
6	46932221	47032221	0.147946
15	16149482	16249482	0.147902
12	37126964	37226964	0.147826
28	8803134	8903134	0.147811
10	52297678	52397678	0.14779
24	56648976	56748976	0.147723
2	125844120	125944120	0.147705
16	49054961	49154961	0.147704
16	62614995	62714995	0.147644
4	75369596	75469596	0.147539
4	67170858	67270858	0.147494
21	19782970	19882970	0.147415
8	81310350	81410350	0.147284
12	68139019	68239019	0.147273
10	33919404	34019404	0.147264
10	53142063	53242063	0.147246
6	102196995	102296995	0.147141
11	23352673	23452673	0.147122
13	69028164	69128164	0.147052
12	64707777	64807777	0.147017
9	85070442	85170442	0.146983
1	97174989	97274989	0.146842
3	84623014	84723014	0.146814
25	19065453	19165453	0.146779
3	56916101	57016101	0.146722
7	917688	1017688	0.146693
19	35278365	35378365	0.14669
23	40317697	40417697	0.14667
24	38518672	38618672	0.146545
29	35681385	35781385	0.146535
26	33594114	33694114	0.146434
18	19477252	19577252	0.146407
4	106358620	106458620	0.146392
6	35594361	35694361	0.146379
16	73809053	73909053	0.14627
1	81197509	81297509	0.146183
28	8733925	8833925	0.14617
19	7887845	7987845	0.146093
21	35749090	35849090	0.146055
22	44536253	44636253	0.14602
8	110700894	110800894	0.146004
6	18248877	18348877	0.145995
10	68149927	68249927	0.145981
11	23415610	23515610	0.145902
24	12885668	12985668	0.145898
11	7309317	7409317	0.145893
18	66576134	66676134	0.145757
1	131019752	131119752	0.145738
3	3081653	3181653	0.145622
8	111261415	111361415	0.145561
23	42186354	42286354	0.145522
22	28375018	28475018	0.145456
22	54402166	54502166	0.14543
5	88464076	88564076	0.145365
7	43252926	43352926	0.145364
16	37941757	38041757	0.14533
4	113038818	113138818	0.145316
8	24270835	24370835	0.145301
13	78268736	78368736	0.14524
25	1811790	1911790	0.145213
18	45770135	45870135	0.145134
20	27550388	27650388	0.145132
4	54663052	54763052	0.145073
20	59136124	59236124	0.145068
22	10446197	10546197	0.145036
10	1111393	1211393	0.144942
26	1978506	2078506	0.144861
26	30491694	30591694	0.14469
8	93418166	93518166	0.144661
18	33288361	33388361	0.144585
8	43079095	43179095	0.144527
13	67040947	67140947	0.144385
4	4227728	4327728	0.144378
7	43631911	43731911	0.144363
10	96259723	96359723	0.144359
28	19111811	19211811	0.144358
29	21855193	21955193	0.144117
8	62404903	62504903	0.144077
3	90020651	90120651	0.144053
3	60927101	61027101	0.143916
10	60857485	60957485	0.143856
24	30421969	30521969	0.143658
14	51109469	51209469	0.14349
11	5249491	5349491	0.143451
4	37242940	37342940	0.14338
8	90063633	90163633	0.143362
7	4359360	4459360	0.143211
20	42202405	42302405	0.143203
14	29641451	29741451	0.143197
8	12114260	12214260	0.143152
5	96015880	96115880	0.143151
2	5129270	5229270	0.143081
25	22302536	22402536	0.142881
1	122023434	122123434	0.14287
12	5428718	5528718	0.142804
7	25862267	25962267	0.142754
8	59679106	59779106	0.142752
2	33257434	33357434	0.142443
8	50761775	50861775	0.142425
20	30060390	30160390	0.142275
22	31735158	31835158	0.142255
17	19014337	19114337	0.142195
18	32924159	33024159	0.142116
3	82302402	82402402	0.14192
7	102756626	102856626	0.141871
8	97523754	97623754	0.141851
14	71422651	71522651	0.141711
24	14942465	15042465	0.141696
12	37221325	37321325	0.141632
1	74338558	74438558	0.141624
24	4068125	4168125	0.141617
13	26292037	26392037	0.141611
7	47234077	47334077	0.141501
28	19422516	19522516	0.141497
8	64082116	64182116	0.141466
6	24175528	24275528	0.141355
24	3825973	3925973	0.141294
6	74088059	74188059	0.141277
17	41237434	41337434	0.141087
2	19629549	19729549	0.141078
17	25651833	25751833	0.141047
24	15865213	15965213	0.140959
21	27700803	27800803	0.140931
3	27830634	27930634	0.140864
22	23760333	23860333	0.140797
3	2223358	2323358	0.140733
19	46789375	46889375	0.140674
12	36720461	36820461	0.140666
10	15741660	15841660	0.140599
1	89573652	89673652	0.140584
7	74816993	74916993	0.140535
2	129120679	129220679	0.140487
4	2332743	2432743	0.140445
23	14159361	14259361	0.140289
29	42831512	42931512	0.140179
18	39394226	39494226	0.140067
6	94648397	94748397	0.140057
8	84724112	84824112	0.14004
21	5723100	5823100	0.140008
11	77780151	77880151	0.139976
14	38643015	38743015	0.139892
7	54958162	55058162	0.139888
19	6385096	6485096	0.139738
15	53382370	53482370	0.139734
17	14553408	14653408	0.13969
14	31983351	32083351	0.139685
1	98129823	98229823	0.139624
4	96709522	96809522	0.139467
26	17404919	17504919	0.139422
3	101785914	101885914	0.139387
17	19115274	19215274	0.139315
29	32916	132916	0.139284
21	28015399	28115399	0.139278
2	3249548	3349548	0.139244
6	101931643	102031643	0.139226
2	47500145	47600145	0.139179
15	61792635	61892635	0.139173
6	22976678	23076678	0.139158
18	16548184	16648184	0.139139
15	4753100	4853100	0.139137
17	52518411	52618411	0.139133
16	12372666	12472666	0.139126
1	55531071	55631071	0.139078
24	1053121	1153121	0.139048
8	6243250	6343250	0.13904
1	48790674	48890674	0.139002
16	37982539	38082539	0.138954
18	47800143	47900143	0.138911
19	13684148	13784148	0.138834
25	3945403	4045403	0.138776
1	122861826	122961826	0.138705
6	76619568	76719568	0.138679
18	18229368	18329368	0.138625
7	1526790	1626790	0.138488
19	11862131	11962131	0.138404
17	61889393	61989393	0.138225
19	14708243	14808243	0.138187
18	4707921	4807921	0.138137
4	104959572	105059572	0.13812
3	63390470	63490470	0.137947
17	62095068	62195068	0.137945
28	4474984	4574984	0.137673
5	52274968	52374968	0.137657
12	60120258	60220258	0.137648
4	118757086	118857086	0.137597
17	29849224	29949224	0.137539
19	50812319	50912319	0.137442
16	70008285	70108285	0.137425
26	3797630	3897630	0.137403
22	12687958	12787958	0.137376
15	29009989	29109989	0.137357
16	2239541	2339541	0.137356
29	19337436	19437436	0.137353
14	38236181	38336181	0.13727
12	3475028	3575028	0.137169
5	52036913	52136913	0.137096
24	38186713	38286713	0.13706
8	46254441	46354441	0.137058
24	13813784	13913784	0.136979
27	16508326	16608326	0.136965
4	84395203	84495203	0.13694
19	21477238	21577238	0.136928
3	23478232	23578232	0.136887
3	63107987	63207987	0.13685
5	106429948	106529948	0.136788
1	45296020	45396020	0.136672
2	20980095	21080095	0.136668
23	37258702	37358702	0.13662
25	18065159	18165159	0.136569
2	24594687	24694687	0.136531
18	46515935	46615935	0.136511
8	38356924	38456924	0.136451
2	56027674	56127674	0.136424
22	15141	115141	0.136378
9	56856425	56956425	0.136363
2	114039174	114139174	0.136218
6	67390911	67490911	0.136153
10	18097863	18197863	0.136103
22	42426384	42526384	0.136095
5	103279403	103379403	0.136082
1	134136305	134236305	0.136073
16	1514150	1614150	0.135999
17	46539557	46639557	0.135988
11	85893733	85993733	0.13588
3	12287511	12387511	0.135873
5	53590419	53690419	0.135766
6	40825771	40925771	0.135766
9	59418044	59518044	0.135766
11	69739953	69839953	0.135704
20	57233921	57333921	0.135565
6	40867327	40967327	0.135519
20	68837360	68937360	0.135505
3	40266707	40366707	0.135473
9	56670930	56770930	0.135262
25	24093856	24193856	0.135241
16	16689942	16789942	0.135133
10	35739710	35839710	0.135098
21	34049352	34149352	0.135034
14	23836566	23936566	0.134932
2	121712401	121812401	0.134894
3	32208961	32308961	0.134845
19	24746910	24846910	0.134844
2	30786354	30886354	0.134819
2	81259204	81359204	0.134788
28	28268774	28368774	0.134753
12	59951083	60051083	0.13474
8	70212701	70312701	0.134707
5	72416642	72516642	0.134695
23	24255226	24355226	0.134658
15	4706543	4806543	0.134493
17	825434	925434	0.134444
5	81811105	81911105	0.134406
2	123955988	124055988	0.134381
7	82302355	82402355	0.134372
14	77508357	77608357	0.134354
11	57799939	57899939	0.134338
21	44920361	45020361	0.134303
4	17163526	17263526	0.134267
26	13255732	13355732	0.134163
12	12389175	12489175	0.134145
2	131210855	131310855	0.134076
8	48636069	48736069	0.13404
9	82742729	82842729	0.134024
16	19954266	20054266	0.134024
9	62939677	63039677	0.13392
2	46132401	46232401	0.133864
1	147521154	147621154	0.133816
8	35374397	35474397	0.133813
16	55568158	55668158	0.133683
21	40112065	40212065	0.133673
4	84920958	85020958	0.133656
18	9671567	9771567	0.133652
6	19837362	19937362	0.133637
11	8115852	8215852	0.133635
16	17576371	17676371	0.133602
23	13909319	14009319	0.133552
16	68046497	68146497	0.133538
9	43671198	43771198	0.133528
3	107639696	107739696	0.133516
15	63655914	63755914	0.133475
20	41772568	41872568	0.133468
20	31541488	31641488	0.133341
4	111842173	111942173	0.133333
10	24513876	24613876	0.133261
14	50816182	50916182	0.133253
9	14037795	14137795	0.133119
16	60475389	60575389	0.133073
14	24623375	24723375	0.133054
21	61864700	61964700	0.13305
7	39236451	39336451	0.133039
8	9139407	9239407	0.133008
4	106230166	106330166	0.132978
13	1907756	2007756	0.132967
21	49657977	49757977	0.132961
6	19501628	19601628	0.132874
14	85515944	85615944	0.132848
2	127147718	127247718	0.132843
1	72194279	72294279	0.132723
1	35878096	35978096	0.132706
14	66162723	66262723	0.132696
17	43003452	43103452	0.132679
4	104778125	104878125	0.132649
1	5694993	5794993	0.132628
8	37036349	37136349	0.132579
5	15715686	15815686	0.13257
7	72482436	72582436	0.132465
3	38952031	39052031	0.132455
13	43179994	43279994	0.132454
20	24574256	24674256	0.132404
27	34101974	34201974	0.132388
6	83500716	83600716	0.132378
5	18711482	18811482	0.132266
7	76270655	76370655	0.132155
7	40846000	40946000	0.132107
8	93379233	93479233	0.13208
28	3284318	3384318	0.131966
10	33649684	33749684	0.131901
10	24350587	24450587	0.13187
10	74930683	75030683	0.131867
6	77159530	77259530	0.131859
26	24198745	24298745	0.131825
12	24173043	24273043	0.131792
12	29383324	29483324	0.131764
4	9777024	9877024	0.131744
1	62966100	63066100	0.131717
24	30360006	30460006	0.131587
23	4054330	4154330	0.131541
15	31592569	31692569	0.131512
10	92220444	92320444	0.131407
2	30522637	30622637	0.131377
14	28869430	28969430	0.131244
24	11321537	11421537	0.131244
16	21231454	21331454	0.131235
7	52397103	52497103	0.131128
1	87868800	87968800	0.131082
1	115442907	115542907	0.13106
15	66573953	66673953	0.13106
20	3126988	3226988	0.131019
18	706624	806624	0.130936
2	48549600	48649600	0.1309
17	64365706	64465706	0.1309
16	20597465	20697465	0.130819
2	54269222	54369222	0.130786
2	102973823	103073823	0.130782
8	74655628	74755628	0.130776
4	98086101	98186101	0.130673
2	132078046	132178046	0.130651
19	17009401	17109401	0.130618
8	63734797	63834797	0.13057
8	91932918	92032918	0.13049
12	16276840	16376840	0.130416
2	11960245	12060245	0.130299
4	9694677	9794677	0.130296
12	46123644	46223644	0.130263
23	26263678	26363678	0.13021
1	46454863	46554863	0.130199
1	23901761	24001761	0.130142
22	5013234	5113234	0.130094
28	5554425	5654425	0.130058
3	115625114	115725114	0.130021
11	12822655	12922655	0.13001
1	46101442	46201442	0.129861
29	32554509	32654509	0.129755
27	27974150	28074150	0.129669
9	78407732	78507732	0.12956
17	67129911	67229911	0.12952
25	42022592	42122592	0.129519
16	55105179	55205179	0.129462
1	90740907	90840907	0.129444
24	14485837	14585837	0.129405
20	67239113	67339113	0.129391
17	48527301	48627301	0.12939
20	4355245	4455245	0.129385
26	19943424	20043424	0.129373
14	72206563	72306563	0.129354
9	72598614	72698614	0.129313
10	80841377	80941377	0.129291
7	81063251	81163251	0.129283
11	33016905	33116905	0.129273
9	82385715	82485715	0.129184
19	56088340	56188340	0.129183
18	29102859	29202859	0.129154
6	87868880	87968880	0.129086
25	7062633	7162633	0.129058
11	43916900	44016900	0.129054
12	76720214	76820214	0.129039
2	121681857	121781857	0.128998
4	25440303	25540303	0.128993
9	26569028	26669028	0.128949
8	65507769	65607769	0.128898
7	49686321	49786321	0.128891
26	6550915	6650915	0.128882
5	86199978	86299978	0.128866
11	47805052	47905052	0.128866
22	19305824	19405824	0.128806
20	43253806	43353806	0.128794
18	38830178	38930178	0.128719
8	68826879	68926879	0.128613
10	39571939	39671939	0.128613
4	45056216	45156216	0.128533
5	42804111	42904111	0.128507
17	57910794	58010794	0.1285
9	47836631	47936631	0.128376
4	77767220	77867220	0.128265
27	17091485	17191485	0.128229
4	101792219	101892219	0.128226
2	110422431	110522431	0.128208
7	37906159	38006159	0.128175
17	18719047	18819047	0.128122
13	25065805	25165805	0.128121
8	86033370	86133370	0.128034
10	61151259	61251259	0.12799
19	41359045	41459045	0.127954
5	70804202	70904202	0.127951
17	61163840	61263840	0.127894
26	17739628	17839628	0.127892
27	32927955	33027955	0.127847
20	6071398	6171398	0.127762
13	2187463	2287463	0.127752
7	21462489	21562489	0.12771
5	9652851	9752851	0.127661
22	25798392	25898392	0.127622
15	32625979	32725979	0.127593
3	69758469	69858469	0.12757
9	28663791	28763791	0.127472
28	18271523	18371523	0.127468
20	34500434	34600434	0.127467
18	38216419	38316419	0.127461
8	7981804	8081804	0.127448
12	57167615	57267615	0.127446
2	88593657	88693657	0.127381
4	108573866	108673866	0.12738
12	72300460	72400460	0.127367
8	28698902	28798902	0.127279
11	18655261	18755261	0.127239
12	75651764	75751764	0.127184
3	57469074	57569074	0.127176
9	80811100	80911100	0.127164
1	47188651	47288651	0.127123
12	77903968	78003968	0.127093
22	19250699	19350699	0.127088
5	25660260	25760260	0.127074
23	30451311	30551311	0.127007
4	53729937	53829937	0.12694
13	70561550	70661550	0.126917
9	982617	1082617	0.126863
9	32079770	32179770	0.126859
6	20028195	20128195	0.126787
14	31072803	31172803	0.1267
1	94971266	95071266	0.126699
9	79487239	79587239	0.126669
27	33164235	33264235	0.126659
10	43861228	43961228	0.126583
3	55373232	55473232	0.126573
28	28779385	28879385	0.12655
1	52228719	52328719	0.126515
4	68634141	68734141	0.126507
20	32918097	33018097	0.126507
14	310747	410747	0.126417
2	24716973	24816973	0.126393
1	24909442	25009442	0.126387
19	36777493	36877493	0.126381
28	3701968	3801968	0.126369
27	14461592	14561592	0.126313
7	11090822	11190822	0.12621
17	58182017	58282017	0.126203
10	69110642	69210642	0.126183
11	62634733	62734733	0.126086
6	13219233	13319233	0.126076
28	38729805	38829805	0.12606
23	40795236	40895236	0.126031
10	83747427	83847427	0.12601
16	32083840	32183840	0.125978
11	54662462	54762462	0.125938
6	8004263	8104263	0.125914
19	54373615	54473615	0.125903
22	44566296	44666296	0.125885
19	52471380	52571380	0.125845
1	81925635	82025635	0.125839
20	49877533	49977533	0.125786
6	7042177	7142177	0.125754
14	11608531	11708531	0.125746
11	12938432	13038432	0.12572
9	25332814	25432814	0.125708
4	50968189	51068189	0.125697
25	28744122	28844122	0.12561
6	47685751	47785751	0.125609
4	94031893	94131893	0.125601
10	69887521	69987521	0.125588
26	33268945	33368945	0.125587
10	39873539	39973539	0.125559
12	28559607	28659607	0.125487
2	94374997	94474997	0.125444
29	19402312	19502312	0.125418
11	2052072	2152072	0.125357
7	72821376	72921376	0.125329
5	62599026	62699026	0.125275
9	10261962	10361962	0.125275
5	25770244	25870244	0.12521
25	40519535	40619535	0.125201
14	65586924	65686924	0.1252
10	29879086	29979086	0.125182
16	16069089	16169089	0.125177
17	33249055	33349055	0.125162
3	31164080	31264080	0.125158
5	42984788	43084788	0.125126
8	95515216	95615216	0.125121
12	71780056	71880056	0.125112
14	90843108	90943108	0.125036
7	9717826	9817826	0.124942
26	27431778	27531778	0.124927
4	90357622	90457622	0.124901
23	1256534	1356534	0.124843
11	96546976	96646976	0.124832
12	48789311	48889311	0.12483
27	13348162	13448162	0.124819
11	71180618	71280618	0.12473
16	54075163	54175163	0.124725
4	8889735	8989735	0.124689
8	102455838	102555838	0.124684
1	56575113	56675113	0.124636
2	33287846	33387846	0.124635
10	13056673	13156673	0.12457
12	60170258	60270258	0.12457
18	45637403	45737403	0.124538
2	117979550	118079550	0.124518
25	8741699	8841699	0.124493
13	6386476	6486476	0.124492
28	18909607	19009607	0.12447
15	7941621	8041621	0.124439
3	78806396	78906396	0.124417
27	36192254	36292254	0.124266
5	51041546	51141546	0.124188
17	206445	306445	0.124132
12	62094727	62194727	0.123961
5	10198926	10298926	0.123856
13	36708649	36808649	0.123815
6	72396014	72496014	0.12381
17	62532378	62632378	0.123807
27	37928338	38028338	0.123797
23	45035138	45135138	0.12379
20	31156425	31256425	0.123765
16	21050134	21150134	0.123676
7	56660164	56760164	0.123667
6	73880843	73980843	0.123583
13	49530527	49630527	0.123566
1	41979469	42079469	0.123561
15	20326352	20426352	0.123517
24	27530152	27630152	0.123477
1	65086411	65186411	0.12343
16	75875242	75975242	0.123379
2	85786653	85886653	0.123308
7	44394995	44494995	0.123161
1	152018247	152118247	0.123146
24	59595061	59695061	0.123101
26	43943958	44043958	0.123047
3	112618041	112718041	0.12303
21	21784583	21884583	0.122957
27	37624424	37724424	0.122954
13	55479444	55579444	0.122945
14	28555041	28655041	0.122927
7	63422938	63522938	0.122844
15	73558004	73658004	0.12281
20	24198702	24298702	0.122791
6	108273330	108373330	0.122743
3	58230826	58330826	0.122714
29	47505203	47605203	0.122711
28	246414	346414	0.122654
10	14686786	14786786	0.12265
18	42917218	43017218	0.122635
1	643185	743185	0.122633
17	12776921	12876921	0.122613
26	50569164	50669164	0.12258
13	59484025	59584025	0.122572
11	102522444	102622444	0.122555
16	27459782	27559782	0.122502
8	82761276	82861276	0.122495
14	57360934	57460934	0.122432
28	17325455	17425455	0.122432
2	35795542	35895542	0.122386
11	40252948	40352948	0.122335
17	20650796	20750796	0.122309
3	11368722	11468722	0.12227
27	28347268	28447268	0.122202
29	8960342	9060342	0.122194
4	36744937	36844937	0.122169
9	56906033	57006033	0.122128
24	37588271	37688271	0.122128
27	25461467	25561467	0.122103
5	45564000	45664000	0.122057
6	2255576	2355576	0.122057
8	90977795	91077795	0.122012
1	25269810	25369810	0.121985
1	40704893	40804893	0.121933
8	26112251	26212251	0.12191
4	93663834	93763834	0.121903
21	55624628	55724628	0.121884
10	78807048	78907048	0.121854
25	27289194	27389194	0.121786
17	55878327	55978327	0.121757
4	2504216	2604216	0.121735
9	56959734	57059734	0.121719
10	38189504	38289504	0.121709
8	69433791	69533791	0.121657
24	54700946	54800946	0.121642
2	62164684	62264684	0.121622
14	34088631	34188631	0.121573
3	78246821	78346821	0.121516
1	156607013	156707013	0.121496
3	58354560	58454560	0.121472
14	32904196	33004196	0.121463
11	89907792	90007792	0.121452
13	51283112	51383112	0.121431
24	61729243	61829243	0.121423
5	18444563	18544563	0.12137
3	98182773	98282773	0.121281
18	32971921	33071921	0.121253
23	14216714	14316714	0.121231
21	66244894	66344894	0.121213
4	82236598	82336598	0.121194
23	35039882	35139882	0.121168
11	87036540	87136540	0.121099
3	92135137	92235137	0.121088
4	110179528	110279528	0.121074
10	39672306	39772306	0.121028
21	1900819	2000819	0.12102
18	34062104	34162104	0.121003
14	66937145	67037145	0.120982
1	134634117	134734117	0.120981
3	30450089	30550089	0.120946
4	4012212	4112212	0.120944
24	38270523	38370523	0.120932
1	37660199	37760199	0.120931
26	27593092	27693092	0.120931
25	33541584	33641584	0.120912
9	68845047	68945047	0.120911
13	5455191	5555191	0.120884
26	40353278	40453278	0.120831
2	11409478	11509478	0.120788
28	31149184	31249184	0.120759
16	13669321	13769321	0.120592
29	26917921	27017921	0.1205
7	62359118	62459118	0.120491
4	96949642	97049642	0.12047
26	14746751	14846751	0.120452
14	56316476	56416476	0.120406
24	3323599	3423599	0.12039
6	77602852	77702852	0.120377
28	28546397	28646397	0.120362
2	122490040	122590040	0.120346
23	826260	926260	0.120343
5	70234420	70334420	0.120329
27	7184719	7284719	0.120304
14	23519489	23619489	0.120247
9	18472963	18572963	0.120161
3	33192187	33292187	0.120113
20	16537631	16637631	0.120086
8	35002059	35102059	0.120082
8	38234709	38334709	0.120082
3	56967014	57067014	0.120016
18	39162737	39262737	0.120013
10	31303959	31403959	0.120002
20	47082953	47182953	0.120002
8	62502089	62602089	0.119972
1	33102870	33202870	0.119969
3	61972192	62072192	0.119853
2	122230511	122330511	0.119818
4	18942274	19042274	0.119815
1	137260626	137360626	0.119752
29	6920812	7020812	0.119709
8	104534704	104634704	0.119687
29	16895767	16995767	0.119642
8	3566900	3666900	0.119611
15	9632178	9732178	0.119565
19	31363587	31463587	0.119524
23	13606601	13706601	0.119518
18	18525083	18625083	0.119476
21	42143105	42243105	0.119476
14	9805739	9905739	0.119475
7	3236205	3336205	0.119448
28	25546074	25646074	0.119401
10	21449666	21549666	0.11937
2	4425288	4525288	0.119358
20	54884025	54984025	0.119284
11	99101641	99201641	0.119272
7	90141819	90241819	0.119252
1	76741560	76841560	0.119221
11	44746747	44846747	0.119102
26	11161554	11261554	0.119094
6	71977672	72077672	0.119043
18	27025431	27125431	0.119006
10	73509986	73609986	0.118979
16	31422821	31522821	0.118954
6	5495798	5595798	0.118881
6	81556037	81656037	0.118878
21	43503412	43603412	0.11883
6	69032559	69132559	0.118787
20	41060639	41160639	0.118787
19	25732297	25832297	0.118739
9	75473935	75573935	0.118693
10	32598808	32698808	0.118692
25	6559195	6659195	0.118687
22	15936452	16036452	0.118543
11	13321188	13421188	0.118505
26	12182817	12282817	0.118414
11	56985424	57085424	0.118323
21	42347311	42447311	0.118297
16	38990893	39090893	0.118279
3	52784633	52884633	0.118191
20	9306238	9406238	0.118149
1	115796519	115896519	0.118144
11	76279971	76379971	0.118118
6	60549450	60649450	0.118104
19	50438381	50538381	0.118086
1	89664012	89764012	0.11808
8	65821035	65921035	0.118027
17	45483460	45583460	0.117995
13	24182285	24282285	0.117976
11	25496479	25596479	0.117963
3	20623827	20723827	0.117931
3	53162771	53262771	0.117867
14	90514375	90614375	0.117861
3	100057771	100157771	0.117789
1	69214501	69314501	0.117771
16	32121536	32221536	0.117771
8	50071873	50171873	0.117759
10	15459876	15559876	0.117759
29	6185128	6285128	0.117685
17	65539672	65639672	0.11763
17	54279966	54379966	0.117616
21	15268468	15368468	0.117585
18	2479904	2579904	0.117568
1	56186441	56286441	0.117416
22	9071817	9171817	0.117386
9	62685123	62785123	0.117242
1	150619945	150719945	0.117192
24	24925959	25025959	0.117152
4	23335860	23435860	0.117122
9	46896134	46996134	0.11711
5	71507457	71607457	0.117065
13	57749709	57849709	0.116991
6	116777997	116877997	0.116947
2	8027046	8127046	0.116855
7	63861342	63961342	0.116835
11	79827540	79927540	0.116804
4	90313722	90413722	0.116761
9	46450078	46550078	0.116737
14	29045234	29145234	0.116651
10	33872273	33972273	0.116565
22	20198744	20298744	0.116507
14	64658374	64758374	0.116497
6	97486858	97586858	0.116389
13	19688930	19788930	0.116389
21	68004143	68104143	0.116386
16	27615307	27715307	0.116376
6	12691165	12791165	0.116375
9	89826139	89926139	0.116359
12	978787	1078787	0.116359
2	73010217	73110217	0.116338
6	29842139	29942139	0.116292
11	105674679	105774679	0.116277
6	91806045	91906045	0.116256
25	2289997	2389997	0.116253
15	79293716	79393716	0.116186
4	104808747	104908747	0.11613
2	110497883	110597883	0.116125
19	57908826	58008826	0.116123
19	37694367	37794367	0.116109
10	11379227	11479227	0.116085
11	69015729	69115729	0.116068
17	3116493	3216493	0.116063
23	21008723	21108723	0.115978
9	8124827	8224827	0.115973
11	25651631	25751631	0.115972
12	22202043	22302043	0.115968
8	72410777	72510777	0.115934
23	39647354	39747354	0.115934
20	68975350	69075350	0.115916
7	69047365	69147365	0.115886
4	22475960	22575960	0.115868
14	26054453	26154453	0.115838
6	80878252	80978252	0.115752
2	6475690	6575690	0.115745
28	21303037	21403037	0.115742
25	37829393	37929393	0.115717
3	63156935	63256935	0.115698
24	21470116	21570116	0.115698
3	48221750	48321750	0.115667
1	67116164	67216164	0.115642
3	40478381	40578381	0.115491
4	26142570	26242570	0.11543
9	81946327	82046327	0.115409
3	34478774	34578774	0.115401
14	20781290	20881290	0.115364
1	107607487	107707487	0.115358
15	76323221	76423221	0.115294
22	3655150	3755150	0.11525
7	40045186	40145186	0.115228
3	35984750	36084750	0.115217
21	64817196	64917196	0.115141
28	4119980	4219980	0.115134
18	22458135	22558135	0.115111
7	56608752	56708752	0.115109
17	8559405	8659405	0.115105
2	9249981	9349981	0.115083
29	23839661	23939661	0.11503
10	34910264	35010264	0.115018
17	13426022	13526022	0.114948
22	9116169	9216169	0.114943
8	39007925	39107925	0.114917
4	36451286	36551286	0.114894
19	43933274	44033274	0.114894
7	15837002	15937002	0.114882
9	14267759	14367759	0.11484
26	44067746	44167746	0.114778
27	38780329	38880329	0.114719
13	1360472	1460472	0.114682
10	11566638	11666638	0.114658
2	18022634	18122634	0.114612
19	2533475	2633475	0.114612
12	55847222	55947222	0.114606
16	49912998	50012998	0.114599
21	15496523	15596523	0.114589
12	312324	412324	0.114574
10	22890010	22990010	0.11454
28	42604567	42704567	0.114532
21	41725111	41825111	0.114513
26	47886716	47986716	0.114507
2	72280619	72380619	0.114485
4	65864251	65964251	0.114474
8	37808610	37908610	0.114427
7	22379407	22479407	0.114392
4	103218626	103318626	0.114372
2	10770184	10870184	0.11433
21	35849094	35949094	0.11431
18	21113620	21213620	0.114267
4	29125714	29225714	0.114262
5	79223196	79323196	0.114254
18	1579128	1679128	0.114252
18	66659000	66759000	0.114198
3	81845836	81945836	0.114174
3	35802039	35902039	0.114153
1	103431804	103531804	0.114125
20	63258453	63358453	0.114116
5	35632290	35732290	0.114071
24	57779818	57879818	0.114043
15	44865301	44965301	0.114009
27	870783	970783	0.113988
6	71275965	71375965	0.113976
6	106615727	106715727	0.113898
2	10551277	10651277	0.113896
9	69594366	69694366	0.113844
9	16857186	16957186	0.113817
20	34819313	34919313	0.113814
13	867493	967493	0.113798
11	98109691	98209691	0.113731
4	76138377	76238377	0.113724
3	114675763	114775763	0.113667
5	116929586	117029586	0.113662
29	31791655	31891655	0.113662
2	115667349	115767349	0.113661
13	754835	854835	0.113584
6	102432193	102532193	0.113581
1	60787934	60887934	0.113559
1	43445461	43545461	0.113535
21	21919186	22019186	0.113529
29	42566997	42666997	0.113529
17	29578192	29678192	0.113527
2	92768792	92868792	0.113525
25	19495103	19595103	0.113492
19	840512	940512	0.113474
23	16144819	16244819	0.11344
20	18678634	18778634	0.113421
25	30748864	30848864	0.113336
1	45220236	45320236	0.113332
2	135001585	135101585	0.113332
5	104304519	104404519	0.11329
29	29849207	29949207	0.113282
19	46310002	46410002	0.113246
13	46670686	46770686	0.113209
5	19852189	19952189	0.113184
14	89068055	89168055	0.113181
3	94202299	94302299	0.113062
16	47195067	47295067	0.113054
13	19498496	19598496	0.113019
1	71903985	72003985	0.11298
14	88915126	89015126	0.112979
29	35737872	35837872	0.112977
4	12119815	12219815	0.112966
11	46076977	46176977	0.112963
24	34268141	34368141	0.112947
2	31202832	31302832	0.112929
5	60381276	60481276	0.112928
9	3549524	3649524	0.112922
1	11581316	11681316	0.112875
10	25356970	25456970	0.112862
24	42932240	43032240	0.112835
11	100281154	100381154	0.112799
7	6801301	6901301	0.112769
8	103952974	104052974	0.112767
5	4555204	4655204	0.112764
16	67254578	67354578	0.112746
18	21284348	21384348	0.112736
24	58898257	58998257	0.112721
7	78134974	78234974	0.11271
15	21450856	21550856	0.112677
20	59097500	59197500	0.112665
17	54089527	54189527	0.112643
4	43308121	43408121	0.112615
15	18017816	18117816	0.11261
23	40725408	40825408	0.11261
3	48057740	48157740	0.112566
5	105545613	105645613	0.11253
3	74028372	74128372	0.112529
28	32914350	33014350	0.112494
21	49773829	49873829	0.112427
16	23880388	23980388	0.112412
24	26927533	27027533	0.112384
17	33010950	33110950	0.112381
3	117357740	117457740	0.112374
17	38562409	38662409	0.112339
6	76281912	76381912	0.112326
13	72586237	72686237	0.112311
5	3573276	3673276	0.112306
11	72729213	72829213	0.112287
23	9032132	9132132	0.112284
12	40109778	40209778	0.112181
19	57459233	57559233	0.112172
8	103622544	103722544	0.11216
23	12272714	12372714	0.112148
3	60506134	60606134	0.112109
27	25499003	25599003	0.112056
19	38082778	38182778	0.112051
16	31530375	31630375	0.112043
24	45944239	46044239	0.112023
8	21080076	21180076	0.111982
1	68834756	68934756	0.111977
2	71433844	71533844	0.111914
7	10633691	10733691	0.111763
2	114710586	114810586	0.111758
14	11786387	11886387	0.111699
21	18073967	18173967	0.11165
19	30767573	30867573	0.111588
19	2492868	2592868	0.111574
14	1004697	1104697	0.111528
21	31189859	31289859	0.111517
3	88398719	88498719	0.111492
19	18644955	18744955	0.111448
17	25478677	25578677	0.111394
24	30965383	31065383	0.11134
1	122573602	122673602	0.111333
8	100345904	100445904	0.111325
8	100378694	100478694	0.111317
12	2908003	3008003	0.111307
8	64569750	64669750	0.111279
25	9555253	9655253	0.111223
2	100179661	100279661	0.111199
10	83034566	83134566	0.111196
3	25832478	25932478	0.111193
2	128920647	129020647	0.111184
10	73451298	73551298	0.111152
18	56648383	56748383	0.111147
18	63345168	63445168	0.111113
1	57107818	57207818	0.111107
11	5539227	5639227	0.11101
6	18562548	18662548	0.110908
4	99604238	99704238	0.110895
24	1730694	1830694	0.11083
24	60170646	60270646	0.110818
2	51115564	51215564	0.110764
8	9623107	9723107	0.11076
1	129676382	129776382	0.110743
1	54259548	54359548	0.110627
23	38905911	39005911	0.110625
23	37306677	37406677	0.110599
4	25073081	25173081	0.110588
2	41648550	41748550	0.110565
1	109056705	109156705	0.110549
24	25733341	25833341	0.110523
24	1508401	1608401	0.110522
12	32282127	32382127	0.110497
2	42150002	42250002	0.110465
11	48759602	48859602	0.11032
4	31661681	31761681	0.110293
12	2698205	2798205	0.110245
10	90415258	90515258	0.11024
10	33380261	33480261	0.110229
18	23312706	23412706	0.110209
7	77253374	77353374	0.110158
29	29132191	29232191	0.110154
7	63808466	63908466	0.110105
2	30000446	30100446	0.110093
1	10479911	10579911	0.110074
1	52379959	52479959	0.110072
5	110620757	110720757	0.110071
9	13902783	14002783	0.110071
14	24140788	24240788	0.110067
5	23739518	23839518	0.110058
13	50934436	51034436	0.110058
15	66262852	66362852	0.110005
12	36895074	36995074	0.109965
3	62538904	62638904	0.109959
5	37851045	37951045	0.109847
15	42966836	43066836	0.109795
20	46825762	46925762	0.109795
24	4418238	4518238	0.109794
21	13171252	13271252	0.109792
12	64974720	65074720	0.109781
6	49773477	49873477	0.109699
15	19056453	19156453	0.109664
18	56742517	56842517	0.109659
11	92038628	92138628	0.109658
19	56480906	56580906	0.109654
2	85060014	85160014	0.109649
11	4516758	4616758	0.109616
29	28103060	28203060	0.109558
10	6135361	6235361	0.109546
11	57712414	57812414	0.109537
19	2125348	2225348	0.10952
21	44017744	44117744	0.109497
1	103014675	103114675	0.109496
7	102131429	102231429	0.109494
2	70323403	70423403	0.109483
2	18579313	18679313	0.109468
22	52468237	52568237	0.109407
2	105676840	105776840	0.109385
4	28927725	29027725	0.109365
4	44591055	44691055	0.109365
18	15407341	15507341	0.10932
13	55676105	55776105	0.109232
2	102651624	102751624	0.109231
12	27860302	27960302	0.109226
2	37518963	37618963	0.109205
5	47100792	47200792	0.109179
11	45640470	45740470	0.109153
15	29540342	29640342	0.109153
22	32709589	32809589	0.109153
11	53446008	53546008	0.109129
22	5088633	5188633	0.109118
21	44956375	45056375	0.10909
2	31378802	31478802	0.109074
15	46919528	47019528	0.109071
8	22086796	22186796	0.109043
15	39948099	40048099	0.108979
17	69055543	69155543	0.108969
5	74495499	74595499	0.108965
26	36271777	36371777	0.108951
15	65230515	65330515	0.108881
5	80673549	80773549	0.10887
2	38052159	38152159	0.108853
16	36915206	37015206	0.108853
11	53713484	53813484	0.108836
4	6368954	6468954	0.108832
27	28317244	28417244	0.108785
21	11452724	11552724	0.10874
5	34723194	34823194	0.108701
20	30949939	31049939	0.10857
19	28935154	29035154	0.1085
7	92480701	92580701	0.108488
28	31688761	31788761	0.108477
17	11594696	11694696	0.108419
12	79943395	80043395	0.108389
27	24580235	24680235	0.10837
11	22437583	22537583	0.108357
14	94159933	94259933	0.108321
20	28532396	28632396	0.108321
21	18213901	18313901	0.108318
17	11654316	11754316	0.108302
28	40453498	40553498	0.108281
1	117079970	117179970	0.108277
2	12263561	12363561	0.108269
9	72425167	72525167	0.108234
8	101954261	102054261	0.108224
11	70489624	70589624	0.108216
1	64518172	64618172	0.108188
10	45128498	45228498	0.108096
9	22213801	22313801	0.108074
12	68101647	68201647	0.108069
9	6335713	6435713	0.108055
9	86008930	86108930	0.108035
12	72698230	72798230	0.108016
1	43472281	43572281	0.108007
20	15837767	15937767	0.108001
24	680044	780044	0.107999
4	39855588	39955588	0.107981
13	57873951	57973951	0.107978
1	70982143	71082143	0.107967
11	17891898	17991898	0.107901
15	19424087	19524087	0.107901
9	13525856	13625856	0.107871
26	5280106	5380106	0.107822
7	78774138	78874138	0.107813
4	20395788	20495788	0.107792
20	17375300	17475300	0.107783
11	27645444	27745444	0.107767
12	34388745	34488745	0.107757
17	51382518	51482518	0.107732
24	55865698	55965698	0.107731
2	100846884	100946884	0.107721
4	86461557	86561557	0.107716
22	6519835	6619835	0.107675
19	4708200	4808200	0.107663
15	75533426	75633426	0.107627
6	37603431	37703431	0.107591
8	41474439	41574439	0.107576
25	8665946	8765946	0.107539
4	89830401	89930401	0.107458
6	102953834	103053834	0.107455
15	18076865	18176865	0.107437
3	2495584	2595584	0.107433
8	108718921	108818921	0.107408
1	85377816	85477816	0.107372
25	38638987	38738987	0.107318
13	65013966	65113966	0.107316
12	17701436	17801436	0.107288
13	6425220	6525220	0.107284
14	14950038	15050038	0.107283
12	18954864	19054864	0.107245
1	85627444	85727444	0.107239
15	76410411	76510411	0.1072
8	76695896	76795896	0.107193
2	128782750	128882750	0.107157
25	41816827	41916827	0.10714
1	1048176	1148176	0.107079
15	20615378	20715378	0.107076
28	7828083	7928083	0.10706
17	46251796	46351796	0.107037
14	82645256	82745256	0.10703
22	53916852	54016852	0.107005
26	9892156	9992156	0.107004
7	93689114	93789114	0.107002
2	13163289	13263289	0.106941
8	95333182	95433182	0.106917
6	20189572	20289572	0.106833
28	7563871	7663871	0.106813
20	2597241	2697241	0.106804
9	22416615	22516615	0.106788
4	75337315	75437315	0.106782
2	134080843	134180843	0.106778
9	27919960	28019960	0.106778
22	47082599	47182599	0.106704
14	68567050	68667050	0.106693
6	21601093	21701093	0.106652
3	84077650	84177650	0.106631
23	21153326	21253326	0.106598
20	16090314	16190314	0.106595
22	19400612	19500612	0.106595
4	111109034	111209034	0.106587
22	20476719	20576719	0.106585
14	8545230	8645230	0.106573
4	59632790	59732790	0.106554
17	22805813	22905813	0.106503
13	73473025	73573025	0.106438
3	98636329	98736329	0.106402
7	91442027	91542027	0.106348
16	68005547	68105547	0.106348
4	10952647	11052647	0.106309
22	38504952	38604952	0.106275
17	22904356	23004356	0.106273
19	43095425	43195425	0.10626
21	24052813	24152813	0.106236
12	37814250	37914250	0.106198
27	33986081	34086081	0.106198
12	17902626	18002626	0.106139
21	64353560	64453560	0.106129
2	96124706	96224706	0.106099
12	30901093	31001093	0.106094
16	4232942	4332942	0.106066
20	43154492	43254492	0.106038
21	61625664	61725664	0.106036
4	16450211	16550211	0.106025
12	17000463	17100463	0.106021
27	33237365	33337365	0.105999
22	1462058	1562058	0.105973
7	7150175	7250175	0.105905
1	120220412	120320412	0.105903
4	48495999	48595999	0.1059
10	99822111	99922111	0.105882
1	129352132	129452132	0.10588
1	12304656	12404656	0.105842
3	28724213	28824213	0.105808
21	46738703	46838703	0.105805
20	5164745	5264745	0.10577
4	45864871	45964871	0.105747
23	43538972	43638972	0.105741
17	46813026	46913026	0.105735
20	27281983	27381983	0.105734
20	18172141	18272141	0.105676
17	68212556	68312556	0.105649
11	12692261	12792261	0.105627
14	86419135	86519135	0.105579
17	60034924	60134924	0.105507
5	47140291	47240291	0.105497
24	20655219	20755219	0.105473
28	5960087	6060087	0.105461
29	40711394	40811394	0.105456
28	16895046	16995046	0.105455
8	53775777	53875777	0.105424
5	49654333	49754333	0.105396
15	66990800	67090800	0.105394
3	8828414	8928414	0.105376
8	10238134	10338134	0.105364
23	42772352	42872352	0.105332
14	29687181	29787181	0.105317
3	33676657	33776657	0.105272
11	75117282	75217282	0.105262
26	4899266	4999266	0.105212
6	49925308	50025308	0.105179
8	6666914	6766914	0.105153
12	29569896	29669896	0.105147
11	54081042	54181042	0.105132
3	39108028	39208028	0.105123
11	39145279	39245279	0.105121
1	71799228	71899228	0.105083
5	634201	734201	0.10507
3	111931879	112031879	0.105065
18	6367531	6467531	0.105061
6	40346508	40446508	0.105019
9	82257242	82357242	0.105019
24	1162854	1262854	0.105019
17	30804059	30904059	0.105011
20	41434891	41534891	0.104998
3	65383264	65483264	0.104982
22	38665342	38765342	0.10491
26	16429468	16529468	0.104897
21	65938426	66038426	0.10486
16	36945935	37045935	0.104826
16	26520422	26620422	0.104767
13	1906730	2006730	0.104757
15	46318830	46418830	0.10472
24	23130662	23230662	0.104636
9	42174716	42274716	0.104632
3	11630228	11730228	0.104607
5	44882737	44982737	0.104505
8	1744326	1844326	0.104496
8	82948376	83048376	0.104492
17	12471082	12571082	0.104479
3	108169133	108269133	0.104399
4	107731881	107831881	0.104397
3	5655906	5755906	0.104395
4	71546049	71646049	0.104322
10	36881813	36981813	0.104311
23	9401149	9501149	0.104303
15	9738662	9838662	0.1043
5	28711938	28811938	0.104292
2	41799106	41899106	0.104263
4	24776975	24876975	0.104229
13	61355163	61455163	0.104207
1	38850381	38950381	0.104168
25	4894733	4994733	0.104137
6	71619928	71719928	0.104082
1	7178763	7278763	0.104055
18	44942743	45042743	0.104055
2	59091544	59191544	0.104017
5	7979624	8079624	0.103999
2	134376851	134476851	0.103985
15	68334148	68434148	0.103985
16	18146071	18246071	0.10397
14	75116790	75216790	0.103952
19	5419446	5519446	0.10393
6	45913557	46013557	0.1039
14	70178836	70278836	0.103841
2	40014762	40114762	0.103836
24	26429671	26529671	0.103793
24	39324251	39424251	0.103783
10	56496932	56596932	0.103768
5	21777401	21877401	0.103764
3	113547256	113647256	0.103747
6	53583692	53683692	9.91821e-05
10	48672731	48772731	9.88302e-05
14	49012649	49112649	9.83705e-05
22	12639017	12739017	9.7879e-05
26	4870172	4970172	9.75447e-05
1	116038951	116138951	9.66896e-05
6	12376264	12476264	9.51496e-05
18	27260810	27360810	9.32383e-05
3	108214470	108314470	9.27532e-05
8	30057980	30157980	8.96759e-05
1	83339374	83439374	8.86385e-05
1	45622113	45722113	8.62488e-05
14	47107602	47207602	8.4996e-05
26	18004821	18104821	8.4249e-05
27	44415432	44515432	8.2152e-05
20	51077003	51177003	8.02599e-05
23	8727182	8827182	7.93518e-05
25	22460501	22560501	7.93518e-05
8	17803491	17903491	7.92222e-05
13	75972358	76072358	7.8851e-05
7	94669906	94769906	7.74972e-05
28	40242504	40342504	7.62146e-05
25	12024122	12124122	7.46722e-05
9	47334645	47434645	7.43885e-05
21	23586085	23686085	7.43885e-05
24	11707364	11807364	7.22705e-05
9	52900671	53000671	7.09219e-05
3	83340302	83440302	7.02275e-05
19	44649817	44749817	6.98428e-05
1	144644701	144744701	6.97138e-05
[truncated: 71 more rows]

## Sheet: Table S6
Table S6. Candidate regions based on FST values in DS-C
Chromosome	Starting position	Ending position	FST
22	52599718	52699718	0.82183
18	15251856	15351856	0.812541
9	12447174	12547174	0.715416
3	42303327	42403327	0.707936
17	19115274	19215274	0.697726
1	115014979	115114979	0.696951
23	8828746	8928746	0.688424
8	84842766	84942766	0.68474
17	70448899	70548899	0.683868
14	79982759	80082759	0.672249
10	94316748	94416748	0.671044
1	45114326	45214326	0.657994
13	22711729	22811729	0.655002
15	66573953	66673953	0.65078
9	982617	1082617	0.633811
12	74411945	74511945	0.633641
9	12499232	12599232	0.632873
4	29195539	29295539	0.632221
29	23517558	23617558	0.624936
21	21636673	21736673	0.624141
5	69663653	69763653	0.619768
1	62966100	63066100	0.618635
1	53384276	53484276	0.617858
23	826260	926260	0.615464
23	12536239	12636239	0.610553
12	63135488	63235488	0.609871
7	56608752	56708752	0.604406
18	35411256	35511256	0.604234
24	25677332	25777332	0.602962
1	82700046	82800046	0.599144
24	4743369	4843369	0.598648
14	16724507	16824507	0.585216
28	32857965	32957965	0.58434
22	37399706	37499706	0.583426
22	46057776	46157776	0.582416
6	37318764	37418764	0.581776
5	26033849	26133849	0.578505
12	55847222	55947222	0.57813
5	95680613	95780613	0.577772
12	73688510	73788510	0.577502
14	79699708	79799708	0.574107
18	35050357	35150357	0.57383
22	34527395	34627395	0.573401
7	49297395	49397395	0.571367
18	55162039	55262039	0.570179
20	38604899	38704899	0.569648
9	26364494	26464494	0.567773
11	58230220	58330220	0.567671
6	22183365	22283365	0.567117
28	6632971	6732971	0.567053
11	45757934	45857934	0.565086
3	9860480	9960480	0.56244
18	39066849	39166849	0.560633
3	65044698	65144698	0.560631
14	41832980	41932980	0.559944
26	27593092	27693092	0.557882
15	8966826	9066826	0.557851
8	21969588	22069588	0.557074
23	48640977	48740977	0.556745
15	53426894	53526894	0.554601
20	39158146	39258146	0.552769
10	79014519	79114519	0.552579
1	38133892	38233892	0.551729
9	12294294	12394294	0.550907
1	79032101	79132101	0.547332
5	77771879	77871879	0.54719
5	111010434	111110434	0.546999
14	15474050	15574050	0.545875
17	44291275	44391275	0.543016
4	15597883	15697883	0.542301
6	98004724	98104724	0.541209
12	72416616	72516616	0.540547
1	131208128	131308128	0.540328
6	36448331	36548331	0.539465
13	67364706	67464706	0.538707
5	84561189	84661189	0.537971
9	31523370	31623370	0.537489
7	49909380	50009380	0.537352
23	12272714	12372714	0.536328
25	5591536	5691536	0.535859
11	67269421	67369421	0.534452
14	10685661	10785661	0.534268
13	51283112	51383112	0.531034
2	16582299	16682299	0.529368
2	40413650	40513650	0.528842
14	6376505	6476505	0.527384
5	28339240	28439240	0.523899
4	1977049	2077049	0.521379
22	31873650	31973650	0.521241
10	78843357	78943357	0.520798
18	39616020	39716020	0.520055
3	96051707	96151707	0.520042
21	25937116	26037116	0.5193
3	13581059	13681059	0.518348
18	43368771	43468771	0.518159
13	48771002	48871002	0.51724
11	72218646	72318646	0.516481
16	42755068	42855068	0.515828
21	46058099	46158099	0.514655
6	57299745	57399745	0.513741
12	29033944	29133944	0.513642
13	26124493	26224493	0.511189
1	46879949	46979949	0.510947
13	13918824	14018824	0.510278
23	48380241	48480241	0.509807
4	39228791	39328791	0.509411
18	7499939	7599939	0.508799
15	18824246	18924246	0.508497
7	47740750	47840750	0.508453
28	28669690	28769690	0.508004
18	17326758	17426758	0.506093
17	18477943	18577943	0.506008
22	53001489	53101489	0.50483
6	98911621	99011621	0.504313
11	65303730	65403730	0.504223
6	38607369	38707369	0.504087
21	38807595	38907595	0.502323
1	142124751	142224751	0.502285
18	39028562	39128562	0.501565
1	79860816	79960816	0.501263
12	70162443	70262443	0.498794
23	2637248	2737248	0.498087
15	42885298	42985298	0.497623
4	29125714	29225714	0.497534
28	5708953	5808953	0.496999
19	61756739	61856739	0.496932
29	49143187	49243187	0.496901
6	58722977	58822977	0.496081
19	34162274	34262274	0.495949
3	16253386	16353386	0.495791
22	60143727	60243727	0.495645
8	48881987	48981987	0.493794
20	31039078	31139078	0.493384
13	23394731	23494731	0.491771
1	82785853	82885853	0.491758
1	151115203	151215203	0.491508
9	52462224	52562224	0.491304
10	94913290	95013290	0.491107
6	112343301	112443301	0.490746
20	38571474	38671474	0.490746
13	59641868	59741868	0.490563
5	44590779	44690779	0.489978
3	113103820	113203820	0.489735
5	30275865	30375865	0.489715
12	61874212	61974212	0.488669
7	44834607	44934607	0.488348
9	60449806	60549806	0.488164
7	51378144	51478144	0.487422
26	35855994	35955994	0.48725
17	46599719	46699719	0.487187
17	24602665	24702665	0.487133
11	49447040	49547040	0.485493
24	35199735	35299735	0.485241
4	30181360	30281360	0.484882
14	74632609	74732609	0.484261
15	8405796	8505796	0.483383
23	4054330	4154330	0.483234
11	79503045	79603045	0.483141
6	40757481	40857481	0.482611
21	57610195	57710195	0.482291
2	129750081	129850081	0.480859
19	55786206	55886206	0.480803
20	45165079	45265079	0.480732
5	107367156	107467156	0.480271
22	29240045	29340045	0.480007
8	6697070	6797070	0.479761
26	30356703	30456703	0.479566
15	36305858	36405858	0.47946
10	52868388	52968388	0.478874
22	16618213	16718213	0.4786
14	59143812	59243812	0.478064
10	93279605	93379605	0.47802
23	467619	567619	0.476304
28	3913156	4013156	0.475644
1	156218114	156318114	0.475103
23	17299104	17399104	0.474804
1	63420301	63520301	0.474588
14	15161172	15261172	0.47442
8	88315978	88415978	0.474187
11	68075421	68175421	0.47367
24	56405593	56505593	0.473103
6	30897311	30997311	0.472758
8	67566703	67666703	0.472744
21	9495678	9595678	0.471849
1	70361133	70461133	0.471752
1	19661896	19761896	0.47165
3	57500226	57600226	0.471433
16	166009	266009	0.470407
7	65362158	65462158	0.470268
3	9560997	9660997	0.470081
6	55748620	55848620	0.469787
1	23560448	23660448	0.46868
21	61948554	62048554	0.46868
16	54747494	54847494	0.468583
12	2032579	2132579	0.468484
7	77537693	77637693	0.468127
5	29974444	30074444	0.468102
7	29922170	30022170	0.467426
21	57648287	57748287	0.466961
11	94352332	94452332	0.466852
10	67226519	67326519	0.466481
9	29186869	29286869	0.464665
2	30522637	30622637	0.464471
7	1904858	2004858	0.46429
17	825434	925434	0.464165
6	34207575	34307575	0.463944
25	28490404	28590404	0.463819
3	45534499	45634499	0.463791
23	17813289	17913289	0.463362
3	7838065	7938065	0.463167
6	115957013	116057013	0.461834
11	12896421	12996421	0.461725
6	71275965	71375965	0.461697
12	75822411	75922411	0.461364
18	22015752	22115752	0.460375
24	24696056	24796056	0.459865
25	26767405	26867405	0.4592
10	43257693	43357693	0.459014
5	109699033	109799033	0.45898
7	10701459	10801459	0.458819
15	17839691	17939691	0.458173
10	42271410	42371410	0.45762
4	86955252	87055252	0.457222
1	52379959	52479959	0.456556
1	12304656	12404656	0.456464
21	19228649	19328649	0.456402
14	86811690	86911690	0.45584
7	75681614	75781614	0.455626
21	35749090	35849090	0.455091
9	47787362	47887362	0.454932
7	103098278	103198278	0.45489
25	33065894	33165894	0.454483
2	11766801	11866801	0.453481
9	52190829	52290829	0.453247
5	78457446	78557446	0.453103
8	30386117	30486117	0.452946
5	47797658	47897658	0.452489
14	21365983	21465983	0.452426
6	71049110	71149110	0.452151
19	30817891	30917891	0.451271
7	104310761	104410761	0.451218
9	7050116	7150116	0.451169
5	76599018	76699018	0.45091
19	58453755	58553755	0.450798
11	62962191	63062191	0.450418
1	52328620	52428620	0.44999
17	47269619	47369619	0.449952
1	53041421	53141421	0.449943
5	69693011	69793011	0.449846
1	95895242	95995242	0.449784
5	26251500	26351500	0.44951
14	80357075	80457075	0.449449
9	55740263	55840263	0.449262
4	44636025	44736025	0.448165
19	43048427	43148427	0.448116
7	3236205	3336205	0.448111
6	61870274	61970274	0.448089
13	49925754	50025754	0.447578
24	39157285	39257285	0.447089
8	10340849	10440849	0.447075
26	42404555	42504555	0.447075
5	65523123	65623123	0.447018
29	12875462	12975462	0.446449
7	50163120	50263120	0.445966
13	28292613	28392613	0.445955
10	43861228	43961228	0.445879
4	21628567	21728567	0.445843
14	45930027	46030027	0.445655
20	52069655	52169655	0.445506
2	50100342	50200342	0.445445
17	22904356	23004356	0.445247
1	134298470	134398470	0.444606
20	44677518	44777518	0.44453
6	109045718	109145718	0.444201
3	51526804	51626804	0.444008
4	31179873	31279873	0.443275
4	108093041	108193041	0.443065
10	53142063	53242063	0.442811
14	67877678	67977678	0.442746
22	52883996	52983996	0.44271
19	54983071	55083071	0.442596
9	47334645	47434645	0.442033
24	1053121	1153121	0.441886
22	1345942	1445942	0.441667
7	48616716	48716716	0.440846
15	1244072	1344072	0.440418
2	42312687	42412687	0.439395
18	12221810	12321810	0.439243
1	111555789	111655789	0.438275
14	4119843	4219843	0.438253
5	4115404	4215404	0.438162
3	95265608	95365608	0.438049
10	4774063	4874063	0.437751
11	62366062	62466062	0.437291
17	22599044	22699044	0.437025
3	33676657	33776657	0.436924
14	22670173	22770173	0.436736
7	75838842	75938842	0.436252
8	96974675	97074675	0.436244
6	36973063	37073063	0.435819
3	26551650	26651650	0.435667
3	58903998	59003998	0.435512
24	8495841	8595841	0.435484
15	62050336	62150336	0.435226
10	96594964	96694964	0.434319
9	59418044	59518044	0.4343
23	6038288	6138288	0.434056
23	3193082	3293082	0.433698
2	130674554	130774554	0.433678
1	1260088	1360088	0.433659
21	68135828	68235828	0.433572
17	21470257	21570257	0.433435
21	23982289	24082289	0.433049
6	86353944	86453944	0.432032
8	82607601	82707601	0.431422
17	2831833	2931833	0.431292
13	77563079	77663079	0.430718
2	87835647	87935647	0.430481
12	57395295	57495295	0.43047
4	35958837	36058837	0.429937
5	5740791	5840791	0.429
23	10555638	10655638	0.428895
6	107294449	107394449	0.428779
12	70820027	70920027	0.428678
13	4526465	4626465	0.4284
19	51130220	51230220	0.428384
10	16294904	16394904	0.428014
9	3065401	3165401	0.42751
6	4144777	4244777	0.427023
20	2689578	2789578	0.426972
21	55064301	55164301	0.426894
22	23463867	23563867	0.426831
9	56079779	56179779	0.426614
8	46254441	46354441	0.426609
15	50933831	51033831	0.426594
14	30950267	31050267	0.426455
5	33599076	33699076	0.42633
25	27358042	27458042	0.426279
1	56959873	57059873	0.426052
10	94505281	94605281	0.425905
2	19663818	19763818	0.425835
7	74276102	74376102	0.425633
25	37829393	37929393	0.42536
26	27375543	27475543	0.425207
4	61236314	61336314	0.424831
1	94971266	95071266	0.424727
12	29850923	29950923	0.424597
5	110525334	110625334	0.424589
21	23916130	24016130	0.424445
15	12260377	12360377	0.424258
5	15461456	15561456	0.423935
2	826442	926442	0.423775
4	95090568	95190568	0.42352
3	69402908	69502908	0.42344
6	115908780	116008780	0.423314
14	82645256	82745256	0.422815
4	23130925	23230925	0.422681
6	94218080	94318080	0.42256
15	44505583	44605583	0.422235
10	81547542	81647542	0.422063
5	105804568	105904568	0.422056
18	29586201	29686201	0.421163
2	59305109	59405109	0.420996
16	56143227	56243227	0.420953
10	32540496	32640496	0.420927
7	49395383	49495383	0.420643
11	39484398	39584398	0.420188
1	99026878	99126878	0.419975
1	54229781	54329781	0.41996
23	8727182	8827182	0.419825
1	70400345	70500345	0.41974
1	22211615	22311615	0.419578
10	47232952	47332952	0.419537
4	21793796	21893796	0.419409
19	53926056	54026056	0.419251
25	21175575	21275575	0.41812
25	35379303	35479303	0.418064
11	88637828	88737828	0.418011
23	10513546	10613546	0.41781
21	16671259	16771259	0.417307
22	53964102	54064102	0.416843
2	12182894	12282894	0.416806
24	53527168	53627168	0.416456
20	32346039	32446039	0.41642
6	77000458	77100458	0.416409
26	19091969	19191969	0.415799
23	33648024	33748024	0.415771
1	24515049	24615049	0.415412
1	44733106	44833106	0.41502
8	52380708	52480708	0.41496
14	74727784	74827784	0.413943
1	34566605	34666605	0.413439
13	26259877	26359877	0.412816
24	25803564	25903564	0.412606
4	23886358	23986358	0.412506
17	23993172	24093172	0.412428
4	88765675	88865675	0.412385
16	68934599	69034599	0.412333
9	12731487	12831487	0.412095
29	37382968	37482968	0.411694
3	77693009	77793009	0.411486
5	36846157	36946157	0.41117
15	58264655	58364655	0.410981
4	17875525	17975525	0.410847
7	85325826	85425826	0.41058
4	117753520	117853520	0.410274
22	37606795	37706795	0.410203
17	36940926	37040926	0.409941
17	55878327	55978327	0.409821
14	61826714	61926714	0.409503
20	46492944	46592944	0.409498
18	53844732	53944732	0.409337
17	49186581	49286581	0.409225
12	33553915	33653915	0.409083
24	17128490	17228490	0.409083
9	79975447	80075447	0.409058
4	86739684	86839684	0.408992
7	94632718	94732718	0.408963
5	113468085	113568085	0.40883
8	97114845	97214845	0.408812
14	16689237	16789237	0.408706
1	118372707	118472707	0.4087
21	4543359	4643359	0.408644
13	78602758	78702758	0.408628
1	81573853	81673853	0.408445
8	79555635	79655635	0.408052
14	69563298	69663298	0.407988
16	15950010	16050010	0.407824
18	11228894	11328894	0.407809
3	94202299	94302299	0.407685
6	40159422	40259422	0.407434
22	50669528	50769528	0.407357
11	40617836	40717836	0.406979
4	107596727	107696727	0.406575
17	39891214	39991214	0.406575
24	46961516	47061516	0.406058
7	1401655	1501655	0.406052
8	105336202	105436202	0.405851
15	60401318	60501318	0.405644
1	96651692	96751692	0.405287
18	7078475	7178475	0.404858
21	24433139	24533139	0.404752
26	652626	752626	0.404733
19	22240256	22340256	0.404658
4	79240789	79340789	0.40454
3	95609096	95709096	0.404522
4	28860175	28960175	0.404522
10	30578634	30678634	0.404017
8	24705676	24805676	0.404007
7	79921354	80021354	0.403963
23	13842094	13942094	0.403726
1	155916732	156016732	0.403344
7	80949001	81049001	0.40326
24	40023220	40123220	0.40326
17	40490333	40590333	0.403126
4	116912964	117012964	0.402953
14	34733051	34833051	0.402923
10	36641387	36741387	0.402689
5	89768435	89868435	0.402367
22	29352427	29452427	0.402326
22	23013968	23113968	0.40211
9	12558634	12658634	0.402094
22	37536075	37636075	0.402004
20	57233921	57333921	0.401684
22	29091876	29191876	0.401011
9	84082982	84182982	0.400925
14	61764380	61864380	0.400887
7	83427829	83527829	0.4007
5	104496760	104596760	0.400697
15	48075216	48175216	0.400665
2	99309602	99409602	0.400537
16	52116544	52216544	0.400469
13	48583595	48683595	0.400359
2	79923792	80023792	0.400095
18	41528991	41628991	0.40003
1	20158352	20258352	0.399833
3	91707873	91807873	0.399772
6	115523662	115623662	0.399417
4	1714953	1814953	0.399406
3	63287398	63387398	0.399346
26	17134070	17234070	0.399169
19	14090266	14190266	0.399028
29	23627831	23727831	0.398995
17	61222497	61322497	0.398955
1	123265079	123365079	0.398717
22	12865541	12965541	0.398717
25	17777641	17877641	0.398657
28	5775606	5875606	0.398608
10	93393402	93493402	0.398355
6	98278030	98378030	0.397998
6	56825390	56925390	0.397742
19	42311789	42411789	0.397737
1	82027018	82127018	0.397709
15	6757450	6857450	0.397619
24	651474	751474	0.397546
18	18080972	18180972	0.397424
1	99177577	99277577	0.397407
15	39948099	40048099	0.397178
5	109815705	109915705	0.39716
3	104745782	104845782	0.397044
25	17123720	17223720	0.396835
25	13406599	13506599	0.396813
17	23282727	23382727	0.39673
2	19395779	19495779	0.396583
22	49853957	49953957	0.396416
3	62473564	62573564	0.395935
3	6818425	6918425	0.395851
16	8536801	8636801	0.395348
24	58084109	58184109	0.395278
4	30346125	30446125	0.395079
21	56396353	56496353	0.394902
5	18133342	18233342	0.394596
18	16399170	16499170	0.394596
2	51659385	51759385	0.394396
13	25190168	25290168	0.394372
12	72547865	72647865	0.394212
4	80538062	80638062	0.394056
7	17991854	18091854	0.394031
16	11306492	11406492	0.39383
24	38408001	38508001	0.393796
6	71316099	71416099	0.393785
15	23128933	23228933	0.393568
18	32511838	32611838	0.393167
6	47685751	47785751	0.393001
8	97205523	97305523	0.392982
6	34476728	34576728	0.392925
17	60260197	60360197	0.392778
7	63204882	63304882	0.392662
8	79614899	79714899	0.392463
17	32254325	32354325	0.392066
7	8800595	8900595	0.391395
1	83806230	83906230	0.391375
20	51376416	51476416	0.391241
6	50415490	50515490	0.390996
20	62333786	62433786	0.390885
10	30463085	30563085	0.390861
16	74360640	74460640	0.390836
3	16193114	16293114	0.390481
16	48302293	48402293	0.390481
4	84604397	84704397	0.390475
2	97894603	97994603	0.390391
19	14231227	14331227	0.390014
28	41485814	41585814	0.389941
5	106723914	106823914	0.389808
7	71698671	71798671	0.389316
2	51234288	51334288	0.389314
7	97438676	97538676	0.389254
4	35991319	36091319	0.389105
16	76610662	76710662	0.388971
14	26008983	26108983	0.388736
9	5323257	5423257	0.388682
10	60278934	60378934	0.388668
17	70788351	70888351	0.388653
27	2891270	2991270	0.388474
14	48263668	48363668	0.388463
28	17165480	17265480	0.38805
17	34712990	34812990	0.387934
17	39310102	39410102	0.387922
2	105210699	105310699	0.387795
23	44051809	44151809	0.387794
6	96026212	96126212	0.387731
10	80241820	80341820	0.387722
24	59440376	59540376	0.387585
6	82140647	82240647	0.387577
15	22518393	22618393	0.387393
14	19195438	19295438	0.387337
6	47428200	47528200	0.387119
10	81143347	81243347	0.387004
24	46129109	46229109	0.386745
13	63523086	63623086	0.386682
19	56885703	56985703	0.386596
7	81796883	81896883	0.38644
23	10591156	10691156	0.38637
5	11526006	11626006	0.386304
10	86129219	86229219	0.386279
18	54577698	54677698	0.386087
8	27134440	27234440	0.385975
16	74915613	75015613	0.385915
2	55800416	55900416	0.385683
20	3856267	3956267	0.385421
10	95102695	95202695	0.385089
12	33231461	33331461	0.384876
5	27593315	27693315	0.384743
2	121817744	121917744	0.384571
3	68090186	68190186	0.384537
27	12594718	12694718	0.384029
20	30298269	30398269	0.383888
5	109567413	109667413	0.383743
8	94209534	94309534	0.383672
22	26238997	26338997	0.383561
19	41319930	41419930	0.383531
11	92573887	92673887	0.383459
9	5480771	5580771	0.383036
7	102131429	102231429	0.382687
7	12544119	12644119	0.382369
6	39245173	39345173	0.381989
1	78472449	78572449	0.381754
6	95812319	95912319	0.381241
5	71768614	71868614	0.381216
16	71688311	71788311	0.381186
12	41572683	41672683	0.381043
26	29910521	30010521	0.380615
11	71353968	71453968	0.380568
9	73273784	73373784	0.380555
21	53998290	54098290	0.380344
18	9601356	9701356	0.380341
15	46971344	47071344	0.380337
15	42917280	43017280	0.380322
20	40290043	40390043	0.38008
7	56660164	56760164	0.380013
14	52485799	52585799	0.379936
15	23363351	23463351	0.379914
11	75850066	75950066	0.379836
15	31827551	31927551	0.379744
10	52563832	52663832	0.379702
3	63107987	63207987	0.379554
5	69734150	69834150	0.379536
3	70028706	70128706	0.379505
7	55470259	55570259	0.379463
28	30206478	30306478	0.37939
1	116215923	116315923	0.37937
11	2731893	2831893	0.37937
3	59878726	59978726	0.379239
9	47076719	47176719	0.379128
1	13913234	14013234	0.379125
6	34705798	34805798	0.379062
9	89367398	89467398	0.378985
21	4498712	4598712	0.378851
23	5619982	5719982	0.378698
3	40089324	40189324	0.378686
14	79499016	79599016	0.378644
18	15125544	15225544	0.378517
13	23917406	24017406	0.378464
7	44719204	44819204	0.377908
17	70660934	70760934	0.377822
9	59056271	59156271	0.377646
1	148513929	148613929	0.377579
9	64983768	65083768	0.376949
5	76484498	76584498	0.376853
5	110290686	110390686	0.376642
9	15461431	15561431	0.37647
1	133687751	133787751	0.376427
1	72416181	72516181	0.376406
24	34268141	34368141	0.376282
25	27121997	27221997	0.376175
19	43610238	43710238	0.376116
22	52468237	52568237	0.375692
15	2208843	2308843	0.375575
22	49926426	50026426	0.375487
11	102025856	102125856	0.375275
27	6487426	6587426	0.374934
6	103914963	104014963	0.373993
21	45670469	45770469	0.373691
27	41719030	41819030	0.373664
7	19506525	19606525	0.373658
20	8490054	8590054	0.373194
5	34908839	35008839	0.373153
3	4918078	5018078	0.372969
15	25543656	25643656	0.372843
28	4154901	4254901	0.372632
8	31980731	32080731	0.372261
14	38778674	38878674	0.372241
15	8899874	8999874	0.372003
9	79838992	79938992	0.371903
4	10296324	10396324	0.371898
20	45461387	45561387	0.371787
5	104728868	104828868	0.371763
3	12940959	13040959	0.37133
25	26728271	26828271	0.371259
14	69656406	69756406	0.371249
6	4217111	4317111	0.371248
12	83368324	83468324	0.371131
14	72093635	72193635	0.371049
23	5650019	5750019	0.371027
26	38570490	38670490	0.370935
26	11809499	11909499	0.370799
22	20622918	20722918	0.370793
16	1999749	2099749	0.370774
24	25918896	26018896	0.370709
1	81075519	81175519	0.370629
14	5860520	5960520	0.370616
8	67485218	67585218	0.370187
15	77905531	78005531	0.369585
25	26637479	26737479	0.369396
12	37183664	37283664	0.369057
29	18596326	18696326	0.368752
17	42309107	42409107	0.368749
8	110754867	110854867	0.368085
8	5912547	6012547	0.368025
14	60082791	60182791	0.368005
8	47366106	47466106	0.367936
1	115258758	115358758	0.367871
2	20906108	21006108	0.367832
1	86103178	86203178	0.367784
12	52755992	52855992	0.367707
1	103670380	103770380	0.367622
28	5674150	5774150	0.367622
10	3605250	3705250	0.367604
4	15973169	16073169	0.367463
17	68059628	68159628	0.367463
8	85303614	85403614	0.367392
23	2440316	2540316	0.367238
27	41425406	41525406	0.367182
6	79852177	79952177	0.367141
17	2742418	2842418	0.367111
2	66977055	67077055	0.367015
2	94276419	94376419	0.367001
3	14790121	14890121	0.366741
10	44431587	44531587	0.366541
22	31499493	31599493	0.366511
25	33319328	33419328	0.366499
9	80945601	81045601	0.366312
14	89649725	89749725	0.36623
3	29937691	30037691	0.365955
22	36048789	36148789	0.365908
5	47140291	47240291	0.365761
27	30040972	30140972	0.365442
25	35449789	35549789	0.365426
10	58461992	58561992	0.365404
5	88464076	88564076	0.365373
19	42983884	43083884	0.365354
15	29643125	29743125	0.365323
9	27000099	27100099	0.36526
3	30910624	31010624	0.365161
28	38981231	39081231	0.364641
6	114299047	114399047	0.364574
3	82302402	82402402	0.36452
7	5703308	5803308	0.364413
5	26853443	26953443	0.364326
5	18661563	18761563	0.364319
1	96746711	96846711	0.36403
18	16718195	16818195	0.364027
2	128782750	128882750	0.363925
5	27484006	27584006	0.363916
6	67912508	68012508	0.363696
11	73087569	73187569	0.363681
19	42699643	42799643	0.363641
20	18678634	18778634	0.363559
28	35576333	35676333	0.363437
13	13174406	13274406	0.363366
12	7043284	7143284	0.363336
6	82455537	82555537	0.363138
7	423593	523593	0.363131
8	57046607	57146607	0.363103
1	46763492	46863492	0.363028
29	8775397	8875397	0.362956
4	22649485	22749485	0.362857
24	41665102	41765102	0.362798
18	46515935	46615935	0.362733
3	84377455	84477455	0.362718
24	1162854	1262854	0.362712
11	65808430	65908430	0.362377
4	8841513	8941513	0.362348
24	2878463	2978463	0.362316
7	7216587	7316587	0.362311
7	56864574	56964574	0.362196
7	52324211	52424211	0.362165
20	69951254	70051254	0.361895
9	10138136	10238136	0.361813
18	58976824	59076824	0.361791
28	40576193	40676193	0.361761
20	34500434	34600434	0.361687
7	32561475	32661475	0.361666
20	67502185	67602185	0.361617
9	59152647	59252647	0.360975
28	10536645	10636645	0.360695
17	30204479	30304479	0.360612
12	31268484	31368484	0.360205
5	53633169	53733169	0.360189
7	28768900	28868900	0.360167
13	47483695	47583695	0.360012
9	59254246	59354246	0.359566
8	85794770	85894770	0.359446
4	63305062	63405062	0.359412
19	2492868	2592868	0.359393
2	61228699	61328699	0.359388
9	83469316	83569316	0.359386
24	50383496	50483496	0.359166
17	66627934	66727934	0.359162
27	30951023	31051023	0.359065
24	5173638	5273638	0.358843
14	50045869	50145869	0.358782
5	51642033	51742033	0.358586
25	35478738	35578738	0.358519
15	58818391	58918391	0.358111
24	47762783	47862783	0.358051
1	73359116	73459116	0.358031
1	18715410	18815410	0.357767
26	21259779	21359779	0.357591
19	46789375	46889375	0.357501
14	4362858	4462858	0.357338
9	67732314	67832314	0.357306
3	28922868	29022868	0.357216
5	71507457	71607457	0.357171
3	4313089	4413089	0.357069
26	31751742	31851742	0.357007
6	100921740	101021740	0.35695
21	40195597	40295597	0.356719
5	76555256	76655256	0.35666
16	30142737	30242737	0.356569
18	43870575	43970575	0.356562
15	40619111	40719111	0.356519
9	71797898	71897898	0.356479
22	53932078	54032078	0.356479
15	53612253	53712253	0.356345
18	47724463	47824463	0.356282
20	35095984	35195984	0.356208
29	28307594	28407594	0.356198
8	75393989	75493989	0.356197
27	2971357	3071357	0.356197
25	41857407	41957407	0.356128
17	1966057	2066057	0.356118
9	10688749	10788749	0.355975
22	32252815	32352815	0.355814
12	68852382	68952382	0.355766
4	18553009	18653009	0.355763
14	43462875	43562875	0.355652
25	7614498	7714498	0.355652
13	65879867	65979867	0.355575
2	87875046	87975046	0.355571
11	3162641	3262641	0.355514
29	20009772	20109772	0.355506
6	98100451	98200451	0.355451
1	155962971	156062971	0.355425
4	91784082	91884082	0.355373
4	3372573	3472573	0.355355
3	44952177	45052177	0.355019
12	72619296	72719296	0.354922
8	43950152	44050152	0.354906
7	30628749	30728749	0.354855
5	110967040	111067040	0.354751
15	31416993	31516993	0.354375
24	30574357	30674357	0.354356
16	38868784	38968784	0.354302
21	3110440	3210440	0.35409
6	89221507	89321507	0.354086
15	49401938	49501938	0.35408
18	17195221	17295221	0.354033
9	56360111	56460111	0.353969
15	6224758	6324758	0.353939
20	64476974	64576974	0.353877
19	23537864	23637864	0.353614
6	108916512	109016512	0.353289
1	126238313	126338313	0.353207
22	45459037	45559037	0.353195
17	18068235	18168235	0.353108
7	53069312	53169312	0.352984
28	930723	1030723	0.352801
15	37267706	37367706	0.352165
13	18800223	18900223	0.352138
1	135205900	135305900	0.352053
23	1604651	1704651	0.352014
8	108119506	108219506	0.351906
1	89447379	89547379	0.351898
1	23424379	23524379	0.351829
1	59359177	59459177	0.351803
7	53700002	53800002	0.351694
6	7433684	7533684	0.351686
2	3793922	3893922	0.351602
18	48844209	48944209	0.351558
17	4159322	4259322	0.351549
5	63909797	64009797	0.35145
13	4833165	4933165	0.351391
1	57494769	57594769	0.351357
8	9045272	9145272	0.35106
23	10340130	10440130	0.351046
1	138902998	139002998	0.35096
17	60179423	60279423	0.350957
6	99348397	99448397	0.350916
25	1278587	1378587	0.350916
3	93128738	93228738	0.350897
9	48302961	48402961	0.350878
1	155181686	155281686	0.35086
5	30768669	30868669	0.350847
2	66530532	66630532	0.350726
29	9654845	9754845	0.350602
11	54407385	54507385	0.350599
8	105383587	105483587	0.350591
22	50803791	50903791	0.350558
5	113846622	113946622	0.350459
3	39678506	39778506	0.350399
2	72486075	72586075	0.350397
17	2708218	2808218	0.35037
2	80199583	80299583	0.350163
1	59572861	59672861	0.350142
5	30057254	30157254	0.35004
5	103825563	103925563	0.35003
11	19426181	19526181	0.349977
23	33782989	33882989	0.349964
15	2869132	2969132	0.349893
6	108872321	108972321	0.349831
17	12740331	12840331	0.349639
2	81259204	81359204	0.349562
27	35575004	35675004	0.349534
1	17758217	17858217	0.34936
6	94777100	94877100	0.349028
1	12115235	12215235	0.34897
3	6162113	6262113	0.348881
1	150585131	150685131	0.348798
2	60602583	60702583	0.348754
2	77448468	77548468	0.348605
24	54752642	54852642	0.34855
15	65721699	65821699	0.348485
15	43189434	43289434	0.34818
28	41514525	41614525	0.347921
2	24902488	25002488	0.347653
6	84141264	84241264	0.347584
2	15922068	16022068	0.347493
9	17212773	17312773	0.34727
6	71575921	71675921	0.347268
10	73358952	73458952	0.347226
10	11741209	11841209	0.347158
27	16726289	16826289	0.347122
14	47859609	47959609	0.347073
16	3828476	3928476	0.347057
5	105946073	106046073	0.346802
8	42071296	42171296	0.346756
20	59818624	59918624	0.346755
19	35690201	35790201	0.346722
7	710726	810726	0.346687
8	34650297	34750297	0.346641
27	21045716	21145716	0.346506
25	37979795	38079795	0.346213
8	27283711	27383711	0.346052
4	22026193	22126193	0.345838
19	56998456	57098456	0.345742
7	39849049	39949049	0.34551
24	15429454	15529454	0.345472
6	30282531	30382531	0.345424
10	32452758	32552758	0.345424
8	36300476	36400476	0.345059
21	51854908	51954908	0.344975
18	18158111	18258111	0.344969
1	63316	163316	0.344946
6	52748943	52848943	0.344922
21	40231281	40331281	0.344811
12	57881464	57981464	0.344728
9	58402986	58502986	0.344725
25	427261	527261	0.344641
26	15106802	15206802	0.34463
3	91832394	91932394	0.344425
3	116932853	117032853	0.344396
4	11055767	11155767	0.34439
13	456508	556508	0.344288
18	40950718	41050718	0.344096
15	21145399	21245399	0.34397
1	112960373	113060373	0.343742
12	63300478	63400478	0.343652
27	21244366	21344366	0.343652
10	17076551	17176551	0.343597
22	28766319	28866319	0.343501
3	98728194	98828194	0.343408
8	106143876	106243876	0.343326
1	97654458	97754458	0.343298
4	62787823	62887823	0.343212
21	29585612	29685612	0.343208
25	26796271	26896271	0.343203
7	47479737	47579737	0.342923
11	24056336	24156336	0.342784
15	7166924	7266924	0.342627
11	28544443	28644443	0.342505
4	52961787	53061787	0.342444
23	30272879	30372879	0.342417
16	41325711	41425711	0.342304
22	54191649	54291649	0.342205
7	60798376	60898376	0.342188
11	44214079	44314079	0.342178
24	56353966	56453966	0.342085
22	39969989	40069989	0.341941
28	26194957	26294957	0.341846
16	21882882	21982882	0.341844
26	51027639	51127639	0.341842
8	39239171	39339171	0.341804
13	33534903	33634903	0.341784
12	30695738	30795738	0.341686
8	66129331	66229331	0.341638
19	24508773	24608773	0.34163
8	100378694	100478694	0.341578
17	49559459	49659459	0.34156
12	67152626	67252626	0.341505
29	16895767	16995767	0.341389
6	108738010	108838010	0.341161
3	77612044	77712044	0.341142
18	56284205	56384205	0.341073
20	56743384	56843384	0.340958
19	60970253	61070253	0.340876
7	19201536	19301536	0.340826
3	50602310	50702310	0.340753
2	130422249	130522249	0.340536
21	64121883	64221883	0.340387
20	58072724	58172724	0.340372
8	67828814	67928814	0.340291
19	60121812	60221812	0.340265
21	36035192	36135192	0.340252
14	58048138	58148138	0.340176
15	18794614	18894614	0.340157
26	27636361	27736361	0.340142
3	91885510	91985510	0.340076
3	20198678	20298678	0.340024
10	46633729	46733729	0.340018
15	28698023	28798023	0.339987
6	13660175	13760175	0.339787
13	35062230	35162230	0.339684
23	45328164	45428164	0.339622
9	44807448	44907448	0.339547
20	22952326	23052326	0.339396
2	99244795	99344795	0.339139
22	35072017	35172017	0.339057
3	95981091	96081091	0.339048
28	19392864	19492864	0.339003
13	40376539	40476539	0.338967
10	10933087	11033087	0.338928
28	31952792	32052792	0.338746
22	47802196	47902196	0.338722
6	102057644	102157644	0.338565
26	21596900	21696900	0.338565
6	97622694	97722694	0.338564
10	32511125	32611125	0.338547
24	54097886	54197886	0.338496
15	43905342	44005342	0.338454
8	19153567	19253567	0.338308
13	40733248	40833248	0.338272
25	1240207	1340207	0.338263
19	58337981	58437981	0.338229
26	27431778	27531778	0.338196
17	22774068	22874068	0.338156
4	16573340	16673340	0.338085
4	36855935	36955935	0.338003
7	52397103	52497103	0.337999
7	91739243	91839243	0.337998
9	80533919	80633919	0.337979
11	37334427	37434427	0.337784
4	80620888	80720888	0.337737
4	97847298	97947298	0.337646
15	78334837	78434837	0.337589
19	59845859	59945859	0.337541
6	101355174	101455174	0.337529
12	30389405	30489405	0.337233
15	69542581	69642581	0.337229
9	23458989	23558989	0.337217
25	26879760	26979760	0.337173
1	59448389	59548389	0.337152
12	11894737	11994737	0.337033
6	68274908	68374908	0.336956
14	76614608	76714608	0.336923
25	24512599	24612599	0.336919
9	39274614	39374614	0.336907
21	57577117	57677117	0.33683
3	59434224	59534224	0.336801
24	35356020	35456020	0.336793
18	58910722	59010722	0.336735
19	42204093	42304093	0.336662
7	63499163	63599163	0.336558
16	36641356	36741356	0.336545
8	71030400	71130400	0.336447
6	33309675	33409675	0.336443
19	43017083	43117083	0.336346
3	75135301	75235301	0.336197
28	26148140	26248140	0.336197
5	96822236	96922236	0.335896
12	6194115	6294115	0.335807
29	7682312	7782312	0.335504
3	93296132	93396132	0.335442
26	4504412	4604412	0.335425
12	17575633	17675633	0.335368
3	44091902	44191902	0.335345
2	44499056	44599056	0.335239
25	23765488	23865488	0.335214
7	101804121	101904121	0.335204
11	51504415	51604415	0.335166
11	68923989	69023989	0.335097
19	7776399	7876399	0.334997
8	93789151	93889151	0.334979
26	38688291	38788291	0.334967
10	3512443	3612443	0.334942
20	24621315	24721315	0.334868
13	58166050	58266050	0.334649
6	18562548	18662548	0.334504
1	115581113	115681113	0.334473
2	17492418	17592418	0.334436
9	77642507	77742507	0.334393
14	89602716	89702716	0.334323
8	40791185	40891185	0.334217
19	57969146	58069146	0.334161
25	37320518	37420518	0.334041
2	2851895	2951895	0.334015
12	42853453	42953453	0.334015
15	36847253	36947253	0.334015
25	12841723	12941723	0.333816
14	32904196	33004196	0.333517
4	62183783	62283783	0.333438
9	60017798	60117798	0.3334
10	37029658	37129658	0.333361
17	61889393	61989393	0.333248
25	2031791	2131791	0.333247
22	42167545	42267545	0.333207
23	2368885	2468885	0.333134
3	107398791	107498791	0.333117
3	55795677	55895677	0.333026
2	38762821	38862821	0.333006
7	103418743	103518743	0.332973
3	44357892	44457892	0.332904
9	28110976	28210976	0.332895
27	37181846	37281846	0.332824
19	22893889	22993889	0.332789
19	1700132	1800132	0.332624
17	23113588	23213588	0.332603
3	85755974	85855974	0.332553
4	15450675	15550675	0.332523
29	24092516	24192516	0.33249
8	1247423	1347423	0.332449
20	38829813	38929813	0.332421
12	10355017	10455017	0.332104
21	28531825	28631825	0.332104
2	123451327	123551327	0.331956
6	94169862	94269862	0.331921
14	9536516	9636516	0.331921
15	36350655	36450655	0.331827
13	74745432	74845432	0.33182
19	59882464	59982464	0.331814
2	1042805	1142805	0.331696
28	5599340	5699340	0.331666
6	103822003	103922003	0.331632
16	72274611	72374611	0.331401
6	107665087	107765087	0.331388
3	61310269	61410269	0.33128
16	51739518	51839518	0.331195
7	86979996	87079996	0.331145
3	92135137	92235137	0.331101
8	66883720	66983720	0.331045
11	6627823	6727823	0.330976
14	22726618	22826618	0.330897
24	19763462	19863462	0.3307
14	49621704	49721704	0.330638
29	36303229	36403229	0.330626
4	67038139	67138139	0.330356
17	33517314	33617314	0.330341
14	52453124	52553124	0.330185
20	42168621	42268621	0.330093
5	107233855	107333855	0.330021
18	55215330	55315330	0.329859
18	59197577	59297577	0.329774
19	2533475	2633475	0.329747
10	39672306	39772306	0.32974
24	1730694	1830694	0.329722
17	27367649	27467649	0.329629
22	16850729	16950729	0.32951
2	39141162	39241162	0.329491
20	34968136	35068136	0.329396
15	21085701	21185701	0.329258
4	85003541	85103541	0.329113
17	43972560	44072560	0.3291
13	48997556	49097556	0.329092
14	552760	652760	0.328909
3	66896531	66996531	0.328879
28	10150378	10250378	0.328798
1	91463077	91563077	0.328648
12	56638836	56738836	0.32863
9	3927460	4027460	0.32855
16	2207225	2307225	0.328515
23	37335616	37435616	0.328453
5	14031951	14131951	0.328451
14	23339138	23439138	0.328416
5	69467705	69567705	0.328327
6	58451198	58551198	0.328117
1	90280182	90380182	0.327895
15	59398182	59498182	0.32788
2	95962797	96062797	0.327858
14	36215255	36315255	0.327858
27	21340326	21440326	0.327812
5	2243959	2343959	0.327794
1	112923498	113023498	0.327737
26	24399877	24499877	0.327715
26	33358874	33458874	0.327648
3	52455328	52555328	0.327643
6	61045251	61145251	0.327571
6	39650586	39750586	0.327545
21	62477877	62577877	0.327324
21	34299483	34399483	0.327072
18	17652851	17752851	0.327041
8	61518243	61618243	0.327034
28	39632486	39732486	0.327001
8	98133501	98233501	0.326988
10	13287487	13387487	0.326966
1	117255769	117355769	0.326916
6	112052568	112152568	0.326831
15	21787793	21887793	0.32675
11	106013681	106113681	0.326716
17	18104209	18204209	0.326706
20	22692794	22792794	0.3267
4	47152226	47252226	0.326654
20	33014194	33114194	0.326404
1	96450113	96550113	0.326394
1	155414693	155514693	0.326383
3	75567051	75667051	0.326377
26	44671086	44771086	0.326315
6	58340681	58440681	0.326298
17	62341045	62441045	0.326291
21	6517435	6617435	0.326218
2	51729754	51829754	0.326066
8	47289550	47389550	0.325987
24	2430955	2530955	0.325987
17	47780532	47880532	0.32595
7	51408376	51508376	0.325933
9	56295787	56395787	0.325933
20	13353143	13453143	0.325926
11	85963822	86063822	0.325911
20	50258512	50358512	0.325908
25	13194222	13294222	0.325904
20	59612881	59712881	0.325843
7	101940608	102040608	0.325744
17	4198826	4298826	0.325511
12	10114184	10214184	0.325503
7	50680191	50780191	0.325475
14	39056078	39156078	0.325394
20	55644457	55744457	0.325394
10	87667887	87767887	0.325244
27	30653949	30753949	0.325143
2	27304656	27404656	0.324995
17	70888983	70988983	0.3249
4	23951812	24051812	0.324885
4	1947388	2047388	0.324873
18	12262300	12362300	0.324873
17	56753180	56853180	0.324847
16	19121248	19221248	0.324843
25	27742025	27842025	0.324773
18	41643302	41743302	0.324723
5	29297331	29397331	0.324491
18	16886447	16986447	0.32441
4	45088617	45188617	0.324259
7	70416077	70516077	0.324196
8	25975865	26075865	0.32416
17	2043619	2143619	0.324153
6	112905297	113005297	0.324022
8	3449965	3549965	0.323966
11	40484464	40584464	0.323912
23	14216714	14316714	0.3239
16	29270335	29370335	0.323895
13	24357215	24457215	0.323824
18	67251	167251	0.323822
1	108566721	108666721	0.32374
13	24085407	24185407	0.323661
19	57032258	57132258	0.323587
8	4816822	4916822	0.323544
8	49849243	49949243	0.323544
6	69032559	69132559	0.323493
14	69942004	70042004	0.323484
27	30298253	30398253	0.323377
5	107448021	107548021	0.323371
14	33680364	33780364	0.323371
20	1570775	1670775	0.323307
2	856258	956258	0.32328
5	80405454	80505454	0.32316
29	32398856	32498856	0.323148
9	29023334	29123334	0.323147
21	5841949	5941949	0.323076
4	25024834	25124834	0.323063
13	30833056	30933056	0.323042
7	8008754	8108754	0.323038
1	18234228	18334228	0.323033
27	6386236	6486236	0.323028
5	109935903	110035903	0.322866
2	40350640	40450640	0.322844
15	31692920	31792920	0.322754
17	28908842	29008842	0.322701
18	50905773	51005773	0.322689
11	73561207	73661207	0.32264
22	7059752	7159752	0.322587
5	10830880	10930880	0.322581
16	45186904	45286904	0.322554
2	21213168	21313168	0.322548
5	8623872	8723872	0.322454
15	70094420	70194420	0.322395
10	82313782	82413782	0.322356
23	8762508	8862508	0.322311
3	25622936	25722936	0.322202
17	46750445	46850445	0.32219
18	41026893	41126893	0.32211
1	135273768	135373768	0.322093
3	36733110	36833110	0.322085
17	1876550	1976550	0.322077
6	97794840	97894840	0.322037
11	24452034	24552034	0.321972
16	36565591	36665591	0.321952
6	69746564	69846564	0.321899
7	5596342	5696342	0.321862
15	68546430	68646430	0.321717
4	60030633	60130633	0.321451
18	14712585	14812585	0.321428
7	91517868	91617868	0.321418
17	19014337	19114337	0.321323
5	88608836	88708836	0.321262
3	13402491	13502491	0.321062
20	66540942	66640942	0.320992
5	50290995	50390995	0.320952
2	92803420	92903420	0.32091
23	18187629	18287629	0.320681
3	109682311	109782311	0.320645
1	69453729	69553729	0.320594
26	4602135	4702135	0.320579
7	52194963	52294963	0.320472
29	45324826	45424826	0.32047
24	40789867	40889867	0.320381
17	14188175	14288175	0.320313
14	22981129	23081129	0.32025
5	82251308	82351308	0.320194
14	73177488	73277488	0.320183
14	4455178	4555178	0.320138
14	64723329	64823329	0.320136
23	1225771	1325771	0.319998
5	61296574	61396574	0.319843
28	14653744	14753744	0.31982
15	18901952	19001952	0.319759
4	40002806	40102806	0.319744
3	36606663	36706663	0.319691
3	74242332	74342332	0.319676
11	65726623	65826623	0.319652
14	21541522	21641522	0.319468
6	103251267	103351267	0.319286
8	2459169	2559169	0.319175
6	117227230	117327230	0.318979
1	69068889	69168889	0.31877
21	49089740	49189740	0.318575
13	24182285	24282285	0.318513
1	89958487	90058487	0.318473
12	67396568	67496568	0.318388
27	33932205	34032205	0.318234
15	31655078	31755078	0.318228
13	5322978	5422978	0.318177
8	103155553	103255553	0.31816
19	22809640	22909640	0.318137
17	18145592	18245592	0.318069
25	10392443	10492443	0.318059
12	36993670	37093670	0.317933
20	58228803	58328803	0.317915
23	2178673	2278673	0.317912
13	56412259	56512259	0.317851
25	17372472	17472472	0.317828
10	94680787	94780787	0.317658
26	15191228	15291228	0.317643
16	21469224	21569224	0.317635
8	24135409	24235409	0.317483
23	37725012	37825012	0.317367
9	50895160	50995160	0.317309
15	66532433	66632433	0.317274
7	40296716	40396716	0.31707
10	85110459	85210459	0.317057
3	98307680	98407680	0.317033
20	49354920	49454920	0.317016
1	33788037	33888037	0.317002
3	36660282	36760282	0.316951
27	22402326	22502326	0.316929
1	69593804	69693804	0.316848
18	49106894	49206894	0.316841
10	54682774	54782774	0.316774
2	129304308	129404308	0.316671
13	10016023	10116023	0.316631
15	5789502	5889502	0.316584
2	14743427	14843427	0.316392
25	31360566	31460566	0.316331
9	20687557	20787557	0.316288
16	34806902	34906902	0.316091
1	12688048	12788048	0.316037
29	8586859	8686859	0.315978
21	21576336	21676336	0.315958
17	46649907	46749907	0.315951
14	30888689	30988689	0.31593
8	85608593	85708593	0.315901
3	81594702	81694702	0.315894
19	8677764	8777764	0.315877
15	48508610	48608610	0.315865
10	29464092	29564092	0.315766
10	34374133	34474133	0.315666
27	38919867	39019867	0.315638
6	33235478	33335478	0.315598
27	25530723	25630723	0.3155
24	2976926	3076926	0.315478
11	551450	651450	0.315184
12	22737621	22837621	0.315095
11	12195253	12295253	0.315081
21	62050979	62150979	0.315048
6	14128198	14228198	0.315033
20	21801081	21901081	0.314919
9	47367176	47467176	0.314839
9	45976696	46076696	0.314832
25	12938992	13038992	0.314811
14	4707596	4807596	0.314712
29	40977753	41077753	0.314593
2	81052675	81152675	0.314588
15	70470146	70570146	0.314485
17	39496002	39596002	0.314479
17	16711212	16811212	0.314396
5	81236791	81336791	0.314336
21	63359058	63459058	0.314201
4	44700738	44800738	0.314009
5	106548433	106648433	0.313985
4	86777831	86877831	0.313964
12	312324	412324	0.3139
1	111900316	112000316	0.313838
16	76821497	76921497	0.313838
8	84678457	84778457	0.313828
21	10283331	10383331	0.313689
22	50222108	50322108	0.313679
22	54079141	54179141	0.313652
9	76245959	76345959	0.313619
1	63972844	64072844	0.313553
10	43154513	43254513	0.31344
13	4795537	4895537	0.313399
6	46164946	46264946	0.313369
16	45549067	45649067	0.313316
17	29909102	30009102	0.313309
8	82915079	83015079	0.31324
24	41444946	41544946	0.313221
21	33536193	33636193	0.312998
6	62733220	62833220	0.312957
9	70186103	70286103	0.312628
8	69079962	69179962	0.312568
17	37620452	37720452	0.312543
7	44178349	44278349	0.312431
2	32150687	32250687	0.31236
3	31223881	31323881	0.312346
1	105011986	105111986	0.312279
29	45167704	45267704	0.31216
5	7175957	7275957	0.312049
18	54131481	54231481	0.311992
4	116135963	116235963	0.311909
26	21731180	21831180	0.311837
3	16985286	17085286	0.311782
9	67861741	67961741	0.311708
4	99927178	100027178	0.311675
2	18349806	18449806	0.311495
22	52914800	53014800	0.311413
4	19592414	19692414	0.311351
10	84242680	84342680	0.311283
16	59995991	60095991	0.311192
16	48928064	49028064	0.31119
4	113681685	113781685	0.311153
7	59216303	59316303	0.311145
15	37017219	37117219	0.310999
3	55335933	55435933	0.31098
19	59671095	59771095	0.310929
16	14450095	14550095	0.310834
15	1070002	1170002	0.31079
8	71191090	71291090	0.310766
5	118416679	118516679	0.310758
1	81879681	81979681	0.31069
13	66086189	66186189	0.310634
1	154555226	154655226	0.310533
16	56775016	56875016	0.310503
26	42118019	42218019	0.310499
4	11020578	11120578	0.310495
9	33915361	34015361	0.310459
20	12127936	12227936	0.310458
3	78561056	78661056	0.310403
21	46243283	46343283	0.310316
5	21175152	21275152	0.310267
21	26630802	26730802	0.310264
29	33885069	33985069	0.310264
15	8530018	8630018	0.310239
18	32861114	32961114	0.310141
24	4147315	4247315	0.310089
23	47147009	47247009	0.310058
28	29683121	29783121	0.309975
8	31400657	31500657	0.309824
12	75602839	75702839	0.309802
21	3873319	3973319	0.30976
27	4792061	4892061	0.309753
9	50859293	50959293	0.309645
13	28210501	28310501	0.309417
16	23447788	23547788	0.309416
18	14412618	14512618	0.309383
4	5198467	5298467	0.309321
1	45077830	45177830	0.309283
1	81750692	81850692	0.309094
15	17470415	17570415	0.308962
4	100072224	100172224	0.308932
7	49944678	50044678	0.30886
6	72396014	72496014	0.308784
8	68006756	68106756	0.308774
18	35966981	36066981	0.308774
9	77306270	77406270	0.308752
21	24014522	24114522	0.308711
14	25951573	26051573	0.308596
5	105186092	105286092	0.308578
3	74813471	74913471	0.308555
14	19660091	19760091	0.308545
17	37270730	37370730	0.30852
18	14131682	14231682	0.308518
5	34069539	34169539	0.308441
18	66511978	66611978	0.308372
15	38823767	38923767	0.307813
17	50242448	50342448	0.307785
21	12810217	12910217	0.307757
18	38991786	39091786	0.307697
8	28428132	28528132	0.307669
13	27199985	27299985	0.307629
25	33279282	33379282	0.307615
4	110285944	110385944	0.307581
13	49530527	49630527	0.307561
8	102657115	102757115	0.307522
18	48647892	48747892	0.307503
10	38633034	38733034	0.307497
19	43554975	43654975	0.307444
15	75500923	75600923	0.3073
13	23362290	23462290	0.307187
1	120632320	120732320	0.307035
1	156037056	156137056	0.306983
14	25738529	25838529	0.30688
1	115746286	115846286	0.30685
19	49150496	49250496	0.306658
2	4709699	4809699	0.30661
18	23279283	23379283	0.306606
17	19328103	19428103	0.306549
13	68715575	68815575	0.30653
29	21498618	21598618	0.306382
2	90043207	90143207	0.306377
4	112791086	112891086	0.30626
17	53812352	53912352	0.30625
20	27947190	28047190	0.306227
12	9751316	9851316	0.306056
28	5421490	5521490	0.306056
11	13287520	13387520	0.305989
17	13694898	13794898	0.30593
6	20695509	20795509	0.305809
13	56227390	56327390	0.305791
10	22923319	23023319	0.305745
6	60802528	60902528	0.305739
8	10606277	10706277	0.305653
15	26172983	26272983	0.305537
18	6928983	7028983	0.305523
11	49830102	49930102	0.305493
18	32106221	32206221	0.305362
5	28030799	28130799	0.305322
15	13601633	13701633	0.305308
17	13568308	13668308	0.305253
16	68046497	68146497	0.305142
8	92245734	92345734	0.305141
29	30402377	30502377	0.305099
9	77989641	78089641	0.30495
11	72168743	72268743	0.30489
19	7743951	7843951	0.304868
5	78939634	79039634	0.304824
22	3592865	3692865	0.304805
19	54488398	54588398	0.304601
1	148033864	148133864	0.3045
12	38280153	38380153	0.304489
5	2095620	2195620	0.304437
29	33689347	33789347	0.304381
11	70623120	70723120	0.304379
23	7833718	7933718	0.304377
13	79816195	79916195	0.304373
19	58795239	58895239	0.30437
4	10744232	10844232	0.304246
7	64808750	64908750	0.304234
2	1300722	1400722	0.304183
11	43471357	43571357	0.304086
14	85334843	85434843	0.303937
4	111342557	111442557	0.30393
27	8352731	8452731	0.303909
3	100673896	100773896	0.30376
13	10296867	10396867	0.303639
8	20603676	20703676	0.303624
9	1205588	1305588	0.30359
20	29007616	29107616	0.303504
21	38651625	38751625	0.30333
18	33684565	33784565	0.303228
14	67184963	67284963	0.303174
14	56440776	56540776	0.303133
4	37609232	37709232	0.303107
8	86509860	86609860	0.303002
13	34847707	34947707	0.302982
6	91126157	91226157	0.302913
19	56303450	56403450	0.30287
15	43487320	43587320	0.302865
8	35863468	35963468	0.302748
5	14741704	14841704	0.302734
3	41944837	42044837	0.302721
20	49906593	50006593	0.302721
23	24013512	24113512	0.302721
20	384960	484960	0.302707
10	73397941	73497941	0.302634
7	30271385	30371385	0.302597
3	45501137	45601137	0.302456
29	2798608	2898608	0.302452
14	30615545	30715545	0.302416
27	38461744	38561744	0.302396
12	30171429	30271429	0.302386
2	68463464	68563464	0.302339
1	45177493	45277493	0.302323
10	34910264	35010264	0.302215
6	21601093	21701093	0.302214
7	5939136	6039136	0.302206
16	77280891	77380891	0.302126
17	60389730	60489730	0.302126
7	39763260	39863260	0.302089
3	80100162	80200162	0.302032
12	34798353	34898353	0.301988
2	113702088	113802088	0.301959
14	16797895	16897895	0.301955
16	12934615	13034615	0.301872
3	38647569	38747569	0.301819
9	2211751	2311751	0.301756
24	13732343	13832343	0.301724
4	30669048	30769048	0.301648
14	45409456	45509456	0.301626
4	97161189	97261189	0.301553
9	68506447	68606447	0.30132
2	102505274	102605274	0.301308
28	19598494	19698494	0.301266
22	25140761	25240761	0.3012
3	111109559	111209559	0.301162
6	94580919	94680919	0.301151
24	60530230	60630230	0.301097
3	96956774	97056774	0.301012
6	40474279	40574279	0.300999
19	32143746	32243746	0.300999
21	8326431	8426431	0.300985
28	40614734	40714734	0.300866
6	70576559	70676559	0.300807
6	94818112	94918112	0.300748
9	63224798	63324798	0.300444
24	51092703	51192703	0.300366
24	281188	381188	0.300336
9	57924298	58024298	0.300318
4	23668980	23768980	0.300308
4	92299061	92399061	0.300229
25	16606296	16706296	0.300209
11	79156276	79256276	0.300191
27	44087412	44187412	0.30018
27	17091485	17191485	0.300056
21	13882634	13982634	0.300055
14	58421701	58521701	0.299391
4	64240577	64340577	0.299348
3	100057771	100157771	0.299342
16	35024601	35124601	0.299281
3	3375877	3475877	0.299241
29	30215378	30315378	0.299241
2	48664578	48764578	0.299192
22	29532504	29632504	0.299117
11	68473730	68573730	0.299076
4	38390240	38490240	0.299048
27	21468504	21568504	0.298994
17	46004468	46104468	0.298989
19	42082423	42182423	0.298947
2	39646384	39746384	0.298943
1	56358820	56458820	0.298874
17	12013443	12113443	0.298823
15	12013070	12113070	0.298806
23	8166280	8266280	0.298678
2	64414441	64514441	0.298575
9	40841698	40941698	0.298565
5	70026623	70126623	0.298455
12	84278163	84378163	0.298438
4	111290901	111390901	0.298319
8	49618831	49718831	0.298305
6	70622374	70722374	0.298266
1	72112789	72212789	0.298192
14	45886241	45986241	0.298171
5	61229940	61329940	0.298069
7	87451398	87551398	0.298005
11	51770946	51870946	0.297996
5	84096893	84196893	0.297942
6	8036484	8136484	0.29792
8	9900874	10000874	0.297874
14	40210726	40310726	0.297853
2	93834687	93934687	0.297845
18	5737839	5837839	0.297831
18	45121094	45221094	0.297827
3	3598388	3698388	0.297739
1	55662735	55762735	0.297658
22	22856152	22956152	0.297603
18	45062101	45162101	0.297598
18	48396730	48496730	0.297547
14	14950038	15050038	0.297536
8	95191486	95291486	0.297486
4	37510549	37610549	0.297472
21	43023677	43123677	0.297472
6	45575400	45675400	0.297461
20	21709605	21809605	0.297418
27	2590845	2690845	0.297374
22	55141102	55241102	0.29733
13	4562184	4662184	0.29726
1	74003122	74103122	0.297178
17	32055782	32155782	0.297153
13	41858344	41958344	0.297029
17	46712324	46812324	0.297024
29	48809040	48909040	0.297017
17	37740320	37840320	0.296988
19	13564648	13664648	0.296863
10	79255047	79355047	0.296752
10	36405603	36505603	0.296703
16	9157404	9257404	0.296683
1	19280053	19380053	0.296663
10	22890010	22990010	0.296412
6	99257290	99357290	0.296304
1	42352942	42452942	0.296232
12	19025921	19125921	0.29617
5	24729337	24829337	0.296145
28	14396286	14496286	0.29606
10	19451320	19551320	0.296002
3	49641854	49741854	0.295858
6	1200595	1300595	0.295856
4	23511298	23611298	0.29577
7	7037384	7137384	0.295754
2	21335335	21435335	0.29571
29	46449162	46549162	0.295705
4	97113384	97213384	0.295634
2	43634204	43734204	0.295606
2	45494997	45594997	0.295518
5	109627702	109727702	0.295498
21	24848567	24948567	0.295498
3	30816511	30916511	0.295475
16	49054961	49154961	0.295463
9	54206011	54306011	0.295438
8	45241313	45341313	0.295384
2	17680585	17780585	0.295335
2	66654034	66754034	0.295305
29	25447494	25547494	0.295282
14	27418521	27518521	0.295223
12	57034000	57134000	0.295058
1	44425064	44525064	0.295024
6	96845191	96945191	0.294887
25	20263532	20363532	0.294815
24	12850540	12950540	0.294809
1	16557936	16657936	0.294807
8	82761276	82861276	0.294784
1	152018247	152118247	0.294642
16	76169918	76269918	0.294625
7	92115686	92215686	0.294558
21	44690285	44790285	0.294519
3	17998402	18098402	0.294502
1	73571248	73671248	0.294459
11	37189655	37289655	0.294443
18	19477252	19577252	0.294427
16	48990852	49090852	0.294396
15	50746518	50846518	0.294381
11	94665583	94765583	0.294329
11	41968677	42068677	0.294273
22	33467449	33567449	0.294269
20	2215854	2315854	0.294222
21	59293363	59393363	0.2942
9	80744595	80844595	0.294148
11	23501324	23601324	0.294084
18	18651880	18751880	0.294084
3	107560466	107660466	0.294067
2	131210855	131310855	0.293975
8	79014691	79114691	0.293965
8	68314607	68414607	0.293936
7	93092056	93192056	0.293903
7	65649939	65749939	0.293801
9	400460	500460	0.293787
6	67178672	67278672	0.29375
20	63894255	63994255	0.293741
21	65684491	65784491	0.29374
28	15918432	16018432	0.293684
4	56218590	56318590	0.293667
17	18310583	18410583	0.293651
7	10267564	10367564	0.293571
10	44081083	44181083	0.293566
4	33941684	34041684	0.293504
16	2176314	2276314	0.293504
29	37143934	37243934	0.293451
13	21281197	21381197	0.293449
17	43714652	43814652	0.293441
17	31239394	31339394	0.293421
11	1264385	1364385	0.293413
6	56248754	56348754	0.293183
26	21380754	21480754	0.293183
14	39905702	40005702	0.293129
27	11224136	11324136	0.293081
11	17461655	17561655	0.293058
5	100025452	100125452	0.292981
4	22320617	22420617	0.292964
15	42801934	42901934	0.292951
22	16698348	16798348	0.292756
6	93025400	93125400	0.292705
15	17436335	17536335	0.292705
8	100006188	100106188	0.292651
11	48429379	48529379	0.292649
18	53077069	53177069	0.292621
25	9793816	9893816	0.292584
19	61043179	61143179	0.292458
24	61284678	61384678	0.292458
4	75021013	75121013	0.292438
10	85889418	85989418	0.292369
8	71870161	71970161	0.292284
20	59582110	59682110	0.292252
9	85237	185237	0.292185
24	45050804	45150804	0.29203
1	87868800	87968800	0.291992
5	65890461	65990461	0.291976
11	56013252	56113252	0.291933
4	111701334	111801334	0.291929
14	66299585	66399585	0.291905
19	55722313	55822313	0.291905
10	79781373	79881373	0.29188
22	41206009	41306009	0.29177
20	925196	1025196	0.291685
2	84243840	84343840	0.291674
9	34286172	34386172	0.291673
1	67756759	67856759	0.291333
6	115879420	115979420	0.291224
8	90337692	90437692	0.291181
4	14080929	14180929	0.291167
5	73475258	73575258	0.29116
6	13851585	13951585	0.291156
15	14634388	14734388	0.291046
25	3325504	3425504	0.291015
13	55512344	55612344	0.290889
3	37707452	37807452	0.290818
2	27234774	27334774	0.290702
2	136174720	136274720	0.29068
29	30262736	30362736	0.29063
4	47115506	47215506	0.290613
4	15231159	15331159	0.29055
1	105410312	105510312	0.290537
17	4704504	4804504	0.290501
7	24835209	24935209	0.290474
16	64728103	64828103	0.290469
1	50672301	50772301	0.290464
16	40990297	41090297	0.290432
7	63095183	63195183	0.290376
26	38889639	38989639	0.290372
11	28099319	28199319	0.290287
18	12163029	12263029	0.290234
3	5183653	5283653	0.290232
11	70763401	70863401	0.290231
10	43118312	43218312	0.290228
5	40863018	40963018	0.290221
18	10885226	10985226	0.290102
1	27234044	27334044	0.290091
18	19863094	19963094	0.290016
14	33072189	33172189	0.290009
28	22030805	22130805	0.289994
1	20940291	21040291	0.289981
12	29529052	29629052	0.289895
13	1445163	1545163	0.289857
4	68983701	69083701	0.28976
13	37679028	37779028	0.289748
7	79848860	79948860	0.289662
16	63577514	63677514	0.289659
10	85874553	85974553	0.289643
26	2985615	3085615	0.289643
20	3040873	3140873	0.289545
3	111183829	111283829	0.289484
11	102318198	102418198	0.289428
2	38798358	38898358	0.28942
12	50660615	50760615	0.289339
28	29561580	29661580	0.289189
23	27281707	27381707	0.289183
23	17112685	17212685	0.289172
9	22060973	22160973	0.289141
23	36229293	36329293	0.289119
16	53657687	53757687	0.289087
2	115851609	115951609	0.288995
27	34865535	34965535	0.288987
11	94006262	94106262	0.288953
29	4532222	4632222	0.288916
12	37412836	37512836	0.288851
8	84982981	85082981	0.288819
5	23619928	23719928	0.288802
8	8928401	9028401	0.288802
1	89086936	89186936	0.288723
1	116661379	116761379	0.288722
1	60087712	60187712	0.28865
3	53374142	53474142	0.288625
11	2797754	2897754	0.288445
23	12767318	12867318	0.288444
27	2660349	2760349	0.288427
18	23056361	23156361	0.288406
21	56094631	56194631	0.28821
17	7701642	7801642	0.288113
10	43608791	43708791	0.288079
19	36518776	36618776	0.288068
27	12822882	12922882	0.288007
18	47433259	47533259	0.288004
7	72001288	72101288	0.287915
2	58493572	58593572	0.287832
24	30471754	30571754	0.287822
18	32053481	32153481	0.287674
23	3709469	3809469	0.287574
23	39551094	39651094	0.28755
23	5581529	5681529	0.287524
2	61935992	62035992	0.287435
21	68508183	68608183	0.287253
9	52321391	52421391	0.287243
17	49650482	49750482	0.28706
3	24858534	24958534	0.286853
10	24586905	24686905	0.286812
11	32340663	32440663	0.286781
7	97386729	97486729	0.286649
28	2162194	2262194	0.286564
9	13027884	13127884	0.286543
11	25401674	25501674	0.286543
5	109739751	109839751	0.286529
6	77937320	78037320	0.286487
9	59182526	59282526	0.286353
22	144935	244935	0.286275
8	53362223	53462223	0.286208
5	53852359	53952359	0.286182
21	64422317	64522317	0.286133
6	47922912	48022912	0.2861
15	54191723	54291723	0.286095
5	99981323	100081323	0.286087
16	75327175	75427175	0.286068
26	14043322	14143322	0.286001
3	59632120	59732120	0.285984
4	46524145	46624145	0.285951
3	75459672	75559672	0.285942
1	127913519	128013519	0.285869
11	73606925	73706925	0.285859
26	29685679	29785679	0.285848
4	25440303	25540303	0.285845
7	31444388	31544388	0.28582
26	20240526	20340526	0.285791
8	2081040	2181040	0.285715
2	51471378	51571378	0.28568
28	15753470	15853470	0.285665
22	27948296	28048296	0.285606
10	65770285	65870285	0.285568
19	43095425	43195425	0.285393
21	35350613	35450613	0.285393
11	9200284	9300284	0.285314
3	3081653	3181653	0.285301
8	88065312	88165312	0.285266
16	1283848	1383848	0.285246
5	37088657	37188657	0.285209
19	35137473	35237473	0.285197
5	80526979	80626979	0.285194
7	27856981	27956981	0.285128
24	480727	580727	0.285121
16	67707721	67807721	0.285073
8	60117268	60217268	0.285053
11	65930770	66030770	0.284978
26	17830853	17930853	0.284962
18	14473172	14573172	0.284945
15	30343312	30443312	0.284879
20	30060390	30160390	0.284839
20	35234362	35334362	0.284801
1	110645471	110745471	0.284703
2	22955166	23055166	0.284701
15	81057430	81157430	0.284642
8	7301588	7401588	0.284628
13	13216299	13316299	0.284581
21	64459654	64559654	0.284541
2	60340982	60440982	0.284528
2	73494201	73594201	0.284502
7	47282770	47382770	0.284443
4	45825777	45925777	0.284407
17	40815553	40915553	0.284344
25	32306031	32406031	0.284337
2	106932245	107032245	0.284316
25	796453	896453	0.284219
2	67472364	67572364	0.284144
6	1997262	2097262	0.284132
17	35391722	35491722	0.284038
17	24632374	24732374	0.284033
6	56398194	56498194	0.284009
13	22523914	22623914	0.283994
2	57401936	57501936	0.283921
5	903004	1003004	0.283781
12	20774196	20874196	0.283725
17	13120049	13220049	0.283718
11	71459719	71559719	0.283668
6	1747675	1847675	0.283626
22	52104	152104	0.283583
24	5904644	6004644	0.283559
22	48980082	49080082	0.283423
15	48882313	48982313	0.283416
1	62632637	62732637	0.283402
20	46190522	46290522	0.283388
19	51038435	51138435	0.283289
9	26692456	26792456	0.283245
18	29628477	29728477	0.283235
4	8270709	8370709	0.283228
5	9869187	9969187	0.283077
13	17286822	17386822	0.283005
13	47754580	47854580	0.283005
28	31458562	31558562	0.282977
18	17755932	17855932	0.282843
2	13864776	13964776	0.282837
8	48710512	48810512	0.282788
20	16690228	16790228	0.282739
1	97247113	97347113	0.282565
12	11602139	11702139	0.282507
6	68465529	68565529	0.282431
8	86459208	86559208	0.282393
11	38848594	38948594	0.282371
22	25473892	25573892	0.282352
7	98174644	98274644	0.282258
16	71932948	72032948	0.282244
3	101785914	101885914	0.282126
4	19495168	19595168	0.282126
22	12201225	12301225	0.28192
19	34705555	34805555	0.281914
12	84236309	84336309	0.281893
6	24080107	24180107	0.281844
20	22988635	23088635	0.281829
[truncated: 71 more rows]

## Sheet: Table S7
Table S7. Candidate regions in DS-B based on XPEHH scores
Chromosome	Starting position	Ending position	XPEHH
17	23115862	23215862	5.51697
1	60208228	60308228	5.09488
18	1880225	1980225	4.99813
12	61781743	61881743	4.94256
11	13011949	13111949	4.90325
12	61704707	61804707	4.89661
5	77428886	77528886	4.88466
11	12912435	13012435	4.83959
5	77375871	77475871	4.64292
20	18377196	18477196	4.59204
1	144471193	144571193	4.58545
14	46171333	46271333	4.52595
28	34943166	35043166	4.52544
6	25953679	26053679	4.50052
13	72958928	73058928	4.47709
5	12851288	12951288	4.44659
7	75274205	75374205	4.4219
11	12747663	12847663	4.41883
1	117330044	117430044	4.39518
17	23152638	23252638	4.38259
26	36708114	36808114	4.34659
12	17473629	17573629	4.31557
1	125234118	125334118	4.31394
14	46236858	46336858	4.31097
21	49838684	49938684	4.25769
5	29895471	29995471	4.14206
28	34996350	35096350	4.13335
6	100359110	100459110	4.11408
26	44549087	44649087	4.09243
5	52341129	52441129	4.06321
1	48227781	48327781	4.05727
18	2232345	2332345	4.05447
9	17392338	17492338	4.05279
2	130531204	130631204	4.0438
29	10089286	10189286	4.0423
7	75534281	75634281	4.04154
1	60165694	60265694	4.03839
23	21863543	21963543	4.03031
9	44766684	44866684	4.00986
10	25023820	25123820	3.99294
18	14833084	14933084	3.99164
4	1417834	1517834	3.97732
24	55992050	56092050	3.97504
12	17393135	17493135	3.95537
12	61601542	61701542	3.95409
13	72881889	72981889	3.95227
9	52818428	52918428	3.94996
12	73869331	73969331	3.94504
12	36843006	36943006	3.93138
6	26089009	26189009	3.91766
23	22168032	22268032	3.91405
2	88025911	88125911	3.89774
3	76519755	76619755	3.8889
1	117418272	117518272	3.88563
5	101499885	101599885	3.86809
19	16524994	16624994	3.86781
9	17614774	17714774	3.82564
16	69550077	69650077	3.82256
1	17947133	18047133	3.82223
28	40969676	41069676	3.81982
3	59370062	59470062	3.80745
12	56187738	56287738	3.80232
23	21452678	21552678	3.79328
8	47014512	47114512	3.78786
5	12766267	12866267	3.75981
7	50647091	50747091	3.74986
8	4245892	4345892	3.73386
10	24987421	25087421	3.72617
1	17758446	17858446	3.69025
9	37198637	37298637	3.6887
2	130623358	130723358	3.68667
4	1483006	1583006	3.67952
7	31795797	31895797	3.67372
7	75336957	75436957	3.66983
3	39832101	39932101	3.66791
29	41515556	41615556	3.66192
2	87639572	87739572	3.65908
28	24126698	24226698	3.64994
8	5400496	5500496	3.64893
2	43062527	43162527	3.64733
25	31965760	32065760	3.64503
13	23590053	23690053	3.64121
6	1502910	1602910	3.6399
1	106653279	106753279	3.63742
13	23699725	23799725	3.63428
29	38248668	38348668	3.63393
2	8184709	8284709	3.63371
17	47544509	47644509	3.62727
22	26466257	26566257	3.6239
21	49871046	49971046	3.61192
1	125282086	125382086	3.60656
12	56216316	56316316	3.59191
25	31181390	31281390	3.58756
18	23103512	23203512	3.58334
2	11099852	11199852	3.57783
23	48206710	48306710	3.57643
1	83950468	84050468	3.57161
7	32158730	32258730	3.54968
2	58424309	58524309	3.54796
14	85366232	85466232	3.5451
12	11689136	11789136	3.54182
14	77583359	77683359	3.53879
26	20001126	20101126	3.53656
1	48192578	48292578	3.53617
9	15761129	15861129	3.53573
21	58097157	58197157	3.52724
20	18414802	18514802	3.51785
1	3192012	3292012	3.51157
25	6550736	6650736	3.50648
5	98547471	98647471	3.50479
29	14474463	14574463	3.49226
18	25174983	25274983	3.49111
18	20510183	20610183	3.49037
4	65959352	66059352	3.48619
26	8431323	8531323	3.48575
11	12870298	12970298	3.48504
11	31361967	31461967	3.47831
23	28809913	28909913	3.4754
15	58754245	58854245	3.47148
17	17220095	17320095	3.47063
7	83759765	83859765	3.46925
27	1645248	1745248	3.46519
4	32345918	32445918	3.46477
1	144507873	144607873	3.45911
5	29768385	29868385	3.45398
9	8080381	8180381	3.44557
21	45855777	45955777	3.44249
17	23582689	23682689	3.43541
20	66787576	66887576	3.4309
4	46422632	46522632	3.42752
4	36348208	36448208	3.42445
1	27593134	27693134	3.42063
17	24977577	25077577	3.41963
7	73549546	73649546	3.41444
9	34486641	34586641	3.41344
21	7519364	7619364	3.4133
13	25855831	25955831	3.40887
27	1213196	1313196	3.40433
11	65470302	65570302	3.39877
26	44994886	45094886	3.39756
22	26726748	26826748	3.39539
25	17152671	17252671	3.39289
8	68140478	68240478	3.38492
1	60257458	60357458	3.38401
1	60313839	60413839	3.38401
29	5992795	6092795	3.38322
1	76653029	76753029	3.38027
20	32387473	32487473	3.37538
10	83732269	83832269	3.37299
1	58634281	58734281	3.37205
8	62016362	62116362	3.37172
20	35451669	35551669	3.36891
3	40224913	40324913	3.36617
1	149602912	149702912	3.36541
6	20171291	20271291	3.36455
16	76444319	76544319	3.36422
2	111656961	111756961	3.36233
19	24235600	24335600	3.35972
11	2268685	2368685	3.35787
12	37135506	37235506	3.35586
19	2489309	2589309	3.35558
1	102091402	102191402	3.35389
21	58785602	58885602	3.35268
15	50494860	50594860	3.35184
25	27239772	27339772	3.35166
22	18424059	18524059	3.3481
8	103104476	103204476	3.34372
25	11794480	11894480	3.33858
29	11912665	12012665	3.33673
6	100567084	100667084	3.33339
1	60355511	60455511	3.32956
6	88818406	88918406	3.32769
7	42299344	42399344	3.32294
26	20376403	20476403	3.32267
17	44306984	44406984	3.32082
14	45945371	46045371	3.31996
4	43297743	43397743	3.31854
1	82960594	83060594	3.31628
1	122216559	122316559	3.31291
16	1695738	1795738	3.31236
15	59044686	59144686	3.30488
29	15597479	15697479	3.3047
9	8298696	8398696	3.29782
12	46452415	46552415	3.29371
7	90272987	90372987	3.29147
15	22614416	22714416	3.2892
23	43043294	43143294	3.28908
3	106492261	106592261	3.28854
16	7094509	7194509	3.28807
5	97760898	97860898	3.28792
11	71907982	72007982	3.28707
18	52243284	52343284	3.286
1	109549694	109649694	3.28478
1	106279592	106379592	3.28175
17	15302018	15402018	3.27988
8	70772831	70872831	3.27748
9	84097442	84197442	3.27551
3	59323361	59423361	3.2732
14	37781987	37881987	3.2697
20	18301307	18401307	3.26967
12	61734837	61834837	3.26882
29	10214332	10314332	3.25873
17	19426814	19526814	3.25619
18	37364766	37464766	3.25045
7	26085571	26185571	3.24624
20	4124642	4224642	3.24484
12	61659698	61759698	3.24362
16	64673098	64773098	3.24335
5	76933459	77033459	3.23588
10	982480	1082480	3.23302
6	9013008	9113008	3.23036
4	6236491	6336491	3.23012
19	57529008	57629008	3.22921
9	87754040	87854040	3.2259
27	20152857	20252857	3.22347
6	47558548	47658548	3.21954
20	57592281	57692281	3.21831
15	39048797	39148797	3.21767
16	75839138	75939138	3.21645
18	59564413	59664413	3.20594
5	91861206	91961206	3.20493
4	44518872	44618872	3.20461
29	1708995	1808995	3.20334
3	20719475	20819475	3.19565
21	58345370	58445370	3.19251
18	2168893	2268893	3.18792
2	58392591	58492591	3.18665
2	78313113	78413113	3.18396
28	7048707	7148707	3.18278
6	29519382	29619382	3.18206
28	34395345	34495345	3.18124
7	79242803	79342803	3.1805
24	31773241	31873241	3.1775
8	67349568	67449568	3.17614
8	8789128	8889128	3.17332
14	2719207	2819207	3.17313
29	31201389	31301389	3.1708
5	100993075	101093075	3.16991
12	64037392	64137392	3.16811
26	19633018	19733018	3.16724
2	45168300	45268300	3.16441
14	85834176	85934176	3.1627
2	111854433	111954433	3.1601
11	89397376	89497376	3.15862
8	84212907	84312907	3.15347
13	66471605	66571605	3.15221
6	26044911	26144911	3.15179
1	21402884	21502884	3.14858
3	64249669	64349669	3.14643
5	98581265	98681265	3.14394
23	13899843	13999843	3.14079
22	50890245	50990245	3.13612
6	47943414	48043414	3.13419
10	83841749	83941749	3.12772
1	147783361	147883361	3.1208
26	44676817	44776817	3.12008
3	20225954	20325954	3.11926
28	22010241	22110241	3.11533
5	1328732	1428732	3.11426
9	44518596	44618596	3.11384
14	1238562	1338562	3.11359
5	64361003	64461003	3.11144
3	57050117	57150117	3.10311
12	27817023	27917023	3.1021
8	28446559	28546559	3.10187
7	34846868	34946868	3.09783
5	58499561	58599561	3.09779
11	94775183	94875183	3.0957
21	49727115	49827115	3.09001
2	104082764	104182764	3.08951
13	43558490	43658490	3.08884
2	125377347	125477347	3.08849
7	44735019	44835019	3.08721
22	12767803	12867803	3.08627
24	47026110	47126110	3.08608
11	31398759	31498759	3.08329
23	37745506	37845506	3.08041
9	27561692	27661692	3.07816
11	31561627	31661627	3.07746
6	57126344	57226344	3.07594
15	58206315	58306315	3.07375
3	39497483	39597483	3.07145
7	50077642	50177642	3.0709
11	12781156	12881156	3.06777
11	12794754	12894754	3.06777
13	72914441	73014441	3.06669
11	60326042	60426042	3.06615
18	16624389	16724389	3.06381
3	63913680	64013680	3.06324
15	13464997	13564997	3.05874
4	52894171	52994171	3.05645
14	6030611	6130611	3.05464
22	19461347	19561347	3.05344
12	67265133	67365133	3.05272
4	3711348	3811348	3.05201
27	36898939	36998939	3.04977
20	51705127	51805127	3.04959
3	68474246	68574246	3.04838
9	13519159	13619159	3.04723
19	55502326	55602326	3.04211
21	61298941	61398941	3.04188
13	12923178	13023178	3.04133
6	1295539	1395539	3.04097
14	38988371	39088371	3.04024
18	20432896	20532896	3.0398
8	108374278	108474278	3.0384
24	13313311	13413311	3.03829
10	2649743	2749743	3.03691
4	69903055	70003055	3.03626
4	1376922	1476922	3.03313
16	60762491	60862491	3.02737
2	43591007	43691007	3.02251
9	22092334	22192334	3.02112
29	25824599	25924599	3.02071
6	75187432	75287432	3.0191
4	10646439	10746439	3.0141
24	19898867	19998867	3.01218
1	94988583	95088583	3.01102
8	56050386	56150386	3.011
20	40462597	40562597	3.00842
18	1838711	1938711	3.0077
2	96635393	96735393	3.00678
21	31090923	31190923	3.00537
6	106848468	106948468	3.00443
12	66886375	66986375	3.0042
25	13270139	13370139	3.0031
2	67262516	67362516	3.00112
5	98720160	98820160	3.00084
14	70082125	70182125	3.00032
5	29937011	30037011	2.99879
4	97780383	97880383	2.99736
19	46829087	46929087	2.99559
1	936550	1036550	2.99545
5	77548780	77648780	2.99024
27	34024791	34124791	2.99005
2	32464108	32564108	2.98697
8	68670107	68770107	2.98493
21	51882302	51982302	2.98403
13	7719881	7819881	2.98325
2	44272480	44372480	2.97583
16	21466798	21566798	2.9749
29	24911607	25011607	2.97441
7	3050768	3150768	2.97394
1	56543759	56643759	2.97231
23	5314430	5414430	2.97042
20	30393997	30493997	2.96852
1	8355670	8455670	2.96794
5	7759443	7859443	2.96706
2	58975325	59075325	2.96698
9	3962943	4062943	2.96683
28	34902804	35002804	2.96355
21	21109023	21209023	2.96286
27	12835355	12935355	2.96253
27	13374671	13474671	2.96201
11	95366133	95466133	2.96198
11	13096725	13196725	2.96165
11	13142152	13242152	2.96165
11	13258695	13358695	2.96165
19	14210011	14310011	2.95886
22	26888335	26988335	2.95773
20	57865104	57965104	2.95755
15	41038329	41138329	2.95643
2	103230315	103330315	2.95405
21	4200209	4300209	2.95381
1	21465485	21565485	2.95136
24	36216735	36316735	2.95092
29	10047044	10147044	2.94591
27	41548245	41648245	2.94453
20	8722171	8822171	2.94423
2	13883883	13983883	2.94244
27	35749650	35849650	2.93948
17	14922711	15022711	2.93818
10	16994540	17094540	2.93799
4	96711639	96811639	2.93735
4	51922298	52022298	2.93648
19	54791709	54891709	2.93572
12	45755883	45855883	2.93439
13	25359025	25459025	2.92919
5	19026785	19126785	2.92558
9	44900317	45000317	2.92442
2	52758940	52858940	2.92435
13	76044636	76144636	2.92435
17	55660699	55760699	2.92252
29	14145881	14245881	2.92241
3	9860236	9960236	2.92146
13	78015152	78115152	2.91948
5	101708021	101808021	2.91449
15	26192144	26292144	2.91425
6	1686025	1786025	2.91192
26	1895697	1995697	2.90982
8	11894940	11994940	2.90759
10	24957702	25057702	2.90714
20	32494457	32594457	2.90697
1	48882670	48982670	2.90403
8	46519579	46619579	2.9022
3	55833071	55933071	2.90204
21	5842765	5942765	2.90135
3	85884818	85984818	2.901
23	19812845	19912845	2.90098
8	7220896	7320896	2.9007
4	66024526	66124526	2.89895
24	56381737	56481737	2.89853
1	94189394	94289394	2.89748
11	57316312	57416312	2.89617
12	39019596	39119596	2.89554
17	23077012	23177012	2.88942
22	18547942	18647942	2.88643
18	28434531	28534531	2.885
6	39528923	39628923	2.88244
21	44251633	44351633	2.88073
5	8501019	8601019	2.87648
7	75405024	75505024	2.87604
16	23408488	23508488	2.87468
11	16671644	16771644	2.87227
28	39135085	39235085	2.86964
21	47781753	47881753	2.8685
7	75375376	75475376	2.86578
4	74171663	74271663	2.86177
11	32055003	32155003	2.86173
9	59075437	59175437	2.86135
7	75084098	75184098	2.86034
4	84532639	84632639	2.85983
2	74143632	74243632	2.8584
4	93035133	93135133	2.85654
18	16589061	16689061	2.85591
17	41386884	41486884	2.85514
9	17551783	17651783	2.85454
2	11144776	11244776	2.84858
11	12660094	12760094	2.84635
11	12713575	12813575	2.84635
11	16510441	16610441	2.84539
1	103348431	103448431	2.8363
5	67923344	68023344	2.83627
5	12908055	13008055	2.83567
3	56249752	56349752	2.83564
15	12146200	12246200	2.83449
8	62132708	62232708	2.83443
11	57525293	57625293	2.83224
20	46719865	46819865	2.83139
7	86524457	86624457	2.83117
8	5352085	5452085	2.82974
1	117242248	117342248	2.82839
20	18249660	18349660	2.82654
5	77471009	77571009	2.82318
12	61815586	61915586	2.82224
1	60387049	60487049	2.82112
29	43639683	43739683	2.81669
7	91056486	91156486	2.81622
11	58320906	58420906	2.81359
4	108146377	108246377	2.81357
5	77238117	77338117	2.81009
22	7498837	7598837	2.80815
10	88996646	89096646	2.80741
8	19607145	19707145	2.80532
23	13230719	13330719	2.80409
5	12944692	13044692	2.8037
26	33173952	33273952	2.803
24	18237817	18337817	2.80258
19	15495827	15595827	2.80181
6	25919563	26019563	2.79784
11	4328387	4428387	2.79653
18	18266707	18366707	2.79639
6	20727997	20827997	2.79546
14	35703723	35803723	2.79071
13	73582302	73682302	2.78951
8	56979632	57079632	2.78313
25	5069776	5169776	2.78239
4	6370272	6470272	2.78155
4	32668759	32768759	2.78079
13	23631747	23731747	2.7803
7	75485811	75585811	2.77976
13	73025087	73125087	2.77853
21	28002171	28102171	2.77852
8	102304435	102404435	2.7767
2	99321410	99421410	2.77467
23	48099987	48199987	2.77138
5	12979227	13079227	2.77084
14	56690857	56790857	2.7698
24	12863617	12963617	2.76946
23	46283267	46383267	2.76937
11	94297929	94397929	2.76922
10	83380203	83480203	2.7687
14	46138982	46238982	2.76701
16	5067694	5167694	2.7655
10	25033597	25133597	2.76275
4	84010379	84110379	2.76115
8	18029221	18129221	2.75675
6	104292124	104392124	2.75518
5	97701449	97801449	2.75494
5	16723475	16823475	2.75446
22	22950230	23050230	2.75353
16	7009512	7109512	2.75014
10	12957307	13057307	2.74996
4	70630625	70730625	2.74857
2	45280956	45380956	2.74527
2	8535568	8635568	2.7409
15	21200697	21300697	2.74089
6	87727342	87827342	2.73965
29	23435532	23535532	2.73771
2	37473201	37573201	2.7375
1	70580569	70680569	2.7374
15	32622105	32722105	2.73612
16	1901350	2001350	2.73477
4	24269537	24369537	2.73458
28	40830860	40930860	2.73174
20	55690500	55790500	2.7306
4	18874688	18974688	2.73016
10	12586766	12686766	2.72964
26	44607352	44707352	2.72725
6	96017380	96117380	2.72506
20	6844937	6944937	2.72421
19	58393286	58493286	2.72319
16	25709531	25809531	2.72087
15	38980987	39080987	2.72071
2	78794910	78894910	2.71944
8	103163482	103263482	2.71787
15	26554863	26654863	2.71563
8	62088934	62188934	2.71295
2	118996372	119096372	2.71191
28	35025614	35125614	2.71121
18	53560384	53660384	2.70679
6	27338755	27438755	2.70648
13	4886627	4986627	2.70161
26	48286605	48386605	2.69925
5	106097545	106197545	2.69886
28	11897577	11997577	2.6925
22	26760272	26860272	2.69008
6	36059438	36159438	2.68979
15	21309533	21409533	2.68945
18	22187623	22287623	2.68825
20	32763258	32863258	2.68754
29	31323198	31423198	2.68725
20	22280444	22380444	2.68693
17	37752134	37852134	2.68618
16	1958806	2058806	2.68575
13	50746568	50846568	2.68565
2	103786599	103886599	2.68363
8	93848542	93948542	2.68274
4	98483465	98583465	2.68272
8	89393663	89493663	2.68257
2	15399492	15499492	2.68238
1	48455482	48555482	2.68096
21	17223130	17323130	2.6807
8	9081798	9181798	2.68005
6	26008676	26108676	2.67778
21	58461612	58561612	2.67306
2	125436718	125536718	2.67159
10	10111621	10211621	2.6696
21	49347444	49447444	2.66954
2	7354620	7454620	2.66844
24	59471603	59571603	2.66639
13	74311934	74411934	2.66513
23	4746157	4846157	2.66317
11	65500331	65600331	2.65959
17	37598665	37698665	2.65944
4	93826626	93926626	2.65943
9	2789750	2889750	2.65819
5	12805027	12905027	2.65786
4	35167169	35267169	2.65492
15	41790466	41890466	2.65425
12	67031216	67131216	2.65325
22	18517526	18617526	2.65141
9	44796246	44896246	2.65124
22	7676922	7776922	2.65107
24	13798679	13898679	2.64817
9	11878076	11978076	2.6478
7	90630012	90730012	2.64571
3	9738047	9838047	2.64485
8	102566159	102666159	2.642
7	92988686	93088686	2.64004
28	26503841	26603841	2.63705
1	8220691	8320691	2.63314
1	124593070	124693070	2.63313
11	66923870	67023870	2.63014
24	60938901	61038901	2.62729
28	4653395	4753395	2.62692
18	41557828	41657828	2.62598
9	61213601	61313601	2.62479
7	29095851	29195851	2.6247
16	16283180	16383180	2.62341
6	57169985	57269985	2.6185
8	106584519	106684519	2.61738
1	80098940	80198940	2.61518
5	45099442	45199442	2.6125
7	45225431	45325431	2.61067
21	12357819	12457819	2.60846
22	19255616	19355616	2.60728
17	47701609	47801609	2.60648
26	11682623	11782623	2.60528
20	13648152	13748152	2.60522
15	68985215	69085215	2.60437
8	104656757	104756757	2.60151
6	88466711	88566711	2.59972
29	21298390	21398390	2.59923
8	70862449	70962449	2.59859
8	36705189	36805189	2.59746
2	37077885	37177885	2.59531
12	45098397	45198397	2.59515
5	30023982	30123982	2.59494
10	19308089	19408089	2.59286
20	66754789	66854789	2.59284
24	55813064	55913064	2.59262
9	87034055	87134055	2.59007
7	26821900	26921900	2.58971
18	19105319	19205319	2.58531
20	62381083	62481083	2.58458
9	27739793	27839793	2.58442
6	19389848	19489848	2.58432
7	22216343	22316343	2.58392
5	77273010	77373010	2.58341
5	77318015	77418015	2.58341
1	103857765	103957765	2.58162
22	28024871	28124871	2.58161
1	117386656	117486656	2.58152
7	52305008	52405008	2.57992
10	2486986	2586986	2.57924
8	62278607	62378607	2.57811
12	23232840	23332840	2.57772
8	89139794	89239794	2.57597
2	50830997	50930997	2.57573
2	43098641	43198641	2.57521
14	46061787	46161787	2.57312
4	32379998	32479998	2.57278
4	105485368	105585368	2.57195
1	99521306	99621306	2.57097
1	84315886	84415886	2.57091
16	3227775	3327775	2.56684
11	79225383	79325383	2.56383
12	17579255	17679255	2.55903
10	5124052	5224052	2.55843
10	5225466	5325466	2.55843
15	52402429	52502429	2.55752
7	74330925	74430925	2.55305
19	16631741	16731741	2.55136
6	88062743	88162743	2.55126
10	52004804	52104804	2.55076
6	1644216	1744216	2.55067
7	25624658	25724658	2.54605
12	17504052	17604052	2.54602
15	50541083	50641083	2.54555
8	4203812	4303812	2.54249
14	45992923	46092923	2.54211
15	67950068	68050068	2.53941
23	14366954	14466954	2.53922
23	7589000	7689000	2.53823
27	13406836	13506836	2.53692
12	17436400	17536400	2.53672
2	76652890	76752890	2.53587
1	48500525	48600525	2.53529
24	20469251	20569251	2.53465
28	23925870	24025870	2.53272
18	7373048	7473048	2.53261
20	66573300	66673300	2.53181
12	11774082	11874082	2.52945
6	59665756	59765756	2.5285
1	144551558	144651558	2.52404
13	25660468	25760468	2.524
1	13075917	13175917	2.52312
3	55861849	55961849	2.52232
23	7658948	7758948	2.52149
26	36672916	36772916	2.51915
8	28666166	28766166	2.51819
4	4094055	4194055	2.51796
19	24393851	24493851	2.51788
8	78593334	78693334	2.51348
24	49241001	49341001	2.51323
3	43143982	43243982	2.5104
14	46292972	46392972	2.50979
14	46353212	46453212	2.50979
1	17895287	17995287	2.50933
16	68613473	68713473	2.50767
4	57534999	57634999	2.50732
8	50133657	50233657	2.50294
22	26822268	26922268	2.50268
24	5012715	5112715	2.5008
7	33445107	33545107	2.49983
20	46099138	46199138	2.49625
14	40809700	40909700	2.49576
2	11068209	11168209	2.49329
12	75043848	75143848	2.4907
29	5085850	5185850	2.48654
22	53658409	53758409	2.4836
3	59557644	59657644	2.48339
28	1990908	2090908	2.48272
26	44713296	44813296	2.48234
23	8190350	8290350	2.47379
2	8143088	8243088	2.47309
10	34651223	34751223	2.4695
10	19871724	19971724	2.46938
10	19965214	20065214	2.46938
11	67151851	67251851	2.46797
5	88623570	88723570	2.46755
13	30368746	30468746	2.46725
22	54354717	54454717	2.46672
1	122840862	122940862	2.46476
19	30809021	30909021	2.46319
26	31932261	32032261	2.46251
24	23273214	23373214	2.4604
14	77633331	77733331	2.45964
11	82284818	82384818	2.45665
3	101609763	101709763	2.45643
28	35093876	35193876	2.45516
11	75238096	75338096	2.45436
1	91069950	91169950	2.45174
15	32708643	32808643	2.44928
2	13988058	14088058	2.44849
11	87964961	88064961	2.44742
4	5818831	5918831	2.44731
3	29557718	29657718	2.44622
4	14033052	14133052	2.44607
21	49680224	49780224	2.44395
16	69612855	69712855	2.44358
16	29784555	29884555	2.4414
14	46482989	46582989	2.43575
5	52473994	52573994	2.43538
2	118635664	118735664	2.43423
14	39745927	39845927	2.43409
11	19547469	19647469	2.43372
12	79510651	79610651	2.4318
18	20543148	20643148	2.43096
18	1780778	1880778	2.42956
6	53937778	54037778	2.42701
4	3988636	4088636	2.42519
29	1740513	1840513	2.42344
7	73581655	73681655	2.42268
9	16853699	16953699	2.42021
12	48623095	48723095	2.42007
29	10152071	10252071	2.41842
2	87861848	87961848	2.41791
16	4208619	4308619	2.41552
10	1025876	1125876	2.41513
2	97794906	97894906	2.41368
13	29891942	29991942	2.41157
16	74888939	74988939	2.41135
8	48794147	48894147	2.41023
7	62118779	62218779	2.40927
6	8862565	8962565	2.40882
10	28342338	28442338	2.4047
14	18092118	18192118	2.40354
11	100536196	100636196	2.40139
18	23067536	23167536	2.40054
8	57465759	57565759	2.39873
4	44440242	44540242	2.39731
23	48241257	48341257	2.39706
2	87681825	87781825	2.39604
27	16538548	16638548	2.39463
8	2629890	2729890	2.39387
5	38361732	38461732	2.39382
6	100526471	100626471	2.39368
3	86298522	86398522	2.3934
11	4201404	4301404	2.39219
23	42255109	42355109	2.39179
3	40050659	40150659	2.39044
12	73979496	74079496	2.38835
28	40918617	41018617	2.38725
16	11162579	11262579	2.38571
23	38963319	39063319	2.38291
22	9481759	9581759	2.38237
14	46513932	46613932	2.38165
1	15815002	15915002	2.37594
3	24579878	24679878	2.37395
28	40883771	40983771	2.373
22	26354225	26454225	2.36909
11	71957736	72057736	2.36879
10	66421858	66521858	2.36578
23	21931040	22031040	2.36485
9	37306918	37406918	2.36073
16	76404543	76504543	2.36013
11	99176985	99276985	2.35977
1	56670318	56770318	2.35891
15	3067477	3167477	2.35851
29	23404829	23504829	2.35585
16	6834927	6934927	2.35537
4	93314968	93414968	2.35516
13	56492785	56592785	2.35185
16	29915650	30015650	2.35129
21	48493631	48593631	2.35017
9	37030097	37130097	2.34986
10	28258968	28358968	2.34972
3	76599896	76699896	2.34808
6	81497288	81597288	2.34791
8	92058060	92158060	2.34602
14	85467894	85567894	2.34577
5	98643050	98743050	2.34485
19	24275658	24375658	2.34417
21	58403111	58503111	2.34378
6	8755871	8855871	2.34307
7	32115418	32215418	2.34223
24	10219608	10319608	2.3422
3	112563336	112663336	2.33993
12	61388044	61488044	2.33921
12	61426298	61526298	2.33921
15	69422400	69522400	2.33892
10	83784189	83884189	2.33871
17	45004817	45104817	2.33807
24	51672774	51772774	2.33758
9	34817935	34917935	2.33617
9	7734863	7834863	2.33502
14	2763943	2863943	2.33388
1	76552329	76652329	2.33267
6	47894843	47994843	2.33135
7	91740958	91840958	2.33109
10	25163819	25263819	2.33029
26	36745156	36845156	2.3296
14	8488116	8588116	2.32935
12	61862116	61962116	2.32818
2	87811362	87911362	2.32747
10	19277578	19377578	2.32372
4	84700083	84800083	2.3233
4	46480584	46580584	2.32239
12	64104168	64204168	2.3205
2	116386924	116486924	2.31931
10	895256	995256	2.31724
4	28073552	28173552	2.31593
12	60949361	61049361	2.31145
14	85421609	85521609	2.31053
22	7456686	7556686	2.30999
15	30092212	30192212	2.30867
2	116175618	116275618	2.30714
8	5282718	5382718	2.3022
5	77520128	77620128	2.30026
2	30737968	30837968	2.2994
4	6421199	6521199	2.29925
17	23031958	23131958	2.29687
23	7629832	7729832	2.29636
16	75765330	75865330	2.29629
14	4221696	4321696	2.29613
19	16555393	16655393	2.2959
19	16586797	16686797	2.2959
4	1340123	1440123	2.29384
19	47093093	47193093	2.29247
19	16502043	16602043	2.29155
3	1579362	1679362	2.29128
3	74392832	74492832	2.29036
29	41606003	41706003	2.29027
6	29607406	29707406	2.28954
3	39901875	40001875	2.28918
6	100475126	100575126	2.28762
17	40507615	40607615	2.28588
10	92996115	93096115	2.2837
11	95536043	95636043	2.28255
10	2815100	2915100	2.28225
15	58818444	58918444	2.28213
2	77364372	77464372	2.28119
10	13293844	13393844	2.27981
17	23045819	23145819	2.27892
18	15254912	15354912	2.27717
2	87293304	87393304	2.27594
2	94304968	94404968	2.27377
10	2077744	2177744	2.27363
10	2115237	2215237	2.27363
5	77119156	77219156	2.27323
2	79811381	79911381	2.27036
22	5205586	5305586	2.26989
26	47858579	47958579	2.26895
3	68373843	68473843	2.26484
22	18480851	18580851	2.26458
23	21969451	22069451	2.26387
7	31666395	31766395	2.26384
7	31724797	31824797	2.26384
20	32814643	32914643	2.26341
2	111324018	111424018	2.2633
2	85412071	85512071	2.26294
13	72798958	72898958	2.25815
6	92592913	92692913	2.25734
24	19772696	19872696	2.25623
5	52431858	52531858	2.25572
22	57041133	57141133	2.25571
6	31416344	31516344	2.25559
29	24984758	25084758	2.25521
23	15683736	15783736	2.25378
9	17582966	17682966	2.2526
9	44573922	44673922	2.25191
6	47537889	47637889	2.25166
20	67181676	67281676	2.25081
26	8401290	8501290	2.2493
2	42940505	43040505	2.24844
18	2044805	2144805	2.24795
18	2132702	2232702	2.24795
17	36316952	36416952	2.24684
1	149534567	149634567	2.24606
3	59401796	59501796	2.24534
6	100249154	100349154	2.24395
2	104157828	104257828	2.24315
3	54307932	54407932	2.24308
2	66989545	67089545	2.243
19	50644987	50744987	2.24229
11	13291232	13391232	2.24111
23	22068527	22168527	2.2396
8	68438210	68538210	2.23727
5	26270406	26370406	2.23708
4	65992343	66092343	2.23694
25	23309992	23409992	2.23688
8	38610983	38710983	2.23519
10	25084417	25184417	2.23441
18	1935930	2035930	2.23361
18	1950625	2050625	2.23361
1	137268510	137368510	2.23257
24	55959317	56059317	2.23155
5	77168543	77268543	2.23145
26	34874267	34974267	2.23116
14	25243921	25343921	2.2301
29	19093995	19193995	2.22971
2	11933265	12033265	2.22895
16	55020517	55120517	2.22883
17	55675946	55775946	2.228
23	22122172	22222172	2.2272
29	31384392	31484392	2.22455
6	29656746	29756746	2.223
24	2190935	2290935	2.22157
12	21499957	21599957	2.22139
1	117203511	117303511	2.22119
4	113604734	113704734	2.22097
24	5902658	6002658	2.22048
4	6306431	6406431	2.21931
29	31251414	31351414	2.21773
8	93144371	93244371	2.21754
9	34575480	34675480	2.21703
4	57936383	58036383	2.21664
11	89350890	89450890	2.21662
21	58206328	58306328	2.21584
21	58264366	58364366	2.21584
13	25401024	25501024	2.21553
9	44603498	44703498	2.21547
9	44718058	44818058	2.21547
10	24703031	24803031	2.21297
11	64014569	64114569	2.21152
14	46029051	46129051	2.20972
10	69314926	69414926	2.20911
11	80544958	80644958	2.20909
2	50062086	50162086	2.209
9	48585458	48685458	2.20689
24	56097811	56197811	2.2067
4	6335362	6435362	2.20634
28	24340972	24440972	2.20503
2	45371072	45471072	2.20489
13	12821397	12921397	2.20383
12	20647803	20747803	2.20312
26	34842249	34942249	2.20208
2	99846166	99946166	2.20083
21	58527806	58627806	2.20033
17	47666480	47766480	2.19901
20	46790884	46890884	2.19895
14	64890864	64990864	2.19873
1	34554390	34654390	2.19786
15	19480761	19580761	2.1978
9	17469705	17569705	2.19608
9	17510032	17610032	2.19608
17	46373947	46473947	2.19429
18	38722507	38822507	2.19414
1	17793940	17893940	2.19236
1	17858915	17958915	2.19236
16	69493247	69593247	2.19162
13	72829674	72929674	2.1916
4	97836090	97936090	2.19038
24	13827681	13927681	2.18857
20	35505114	35605114	2.18856
26	2068498	2168498	2.18851
17	37624936	37724936	2.18777
11	98567852	98667852	2.18692
23	48059565	48159565	2.18336
1	22491129	22591129	2.17885
9	7872985	7972985	2.17608
18	12501921	12601921	2.17364
18	4156042	4256042	2.17127
25	31150199	31250199	2.17092
2	124756799	124856799	2.17077
1	76460500	76560500	2.16827
26	19952650	20052650	2.16759
12	64066839	64166839	2.16748
9	25285171	25385171	2.16722
1	125160642	125260642	2.16649
16	1735820	1835820	2.15927
1	112151651	112251651	2.15904
14	13900234	14000234	2.15836
20	35553249	35653249	2.15773
5	13059948	13159948	2.15768
27	1675078	1775078	2.15693
4	93104433	93204433	2.15496
4	44479063	44579063	2.1547
10	27913210	28013210	2.1546
4	36717099	36817099	2.15335
11	4237049	4337049	2.14967
2	54789809	54889809	2.14876
7	44361134	44461134	2.14608
14	12314682	12414682	2.14109
21	61345995	61445995	2.13989
12	39167711	39267711	2.13902
16	69421232	69521232	2.13668
5	26671834	26771834	2.13601
19	24318806	24418806	2.13549
1	48039317	48139317	2.13516
2	52391508	52491508	2.13495
1	101763056	101863056	2.13494
10	24562706	24662706	2.13483
10	54012632	54112632	2.13405
3	48921043	49021043	2.13399
1	103302668	103402668	2.13302
7	75224678	75324678	2.13243
12	73838926	73938926	2.13204
2	105510614	105610614	2.13149
16	69388117	69488117	2.13129
10	12447482	12547482	2.12978
26	4382333	4482333	2.1276
17	25213330	25313330	2.12708
9	15974682	16074682	2.12666
4	106355684	106455684	2.12596
14	38906910	39006910	2.1245
2	111567814	111667814	2.12367
5	29814038	29914038	2.12356
5	29860593	29960593	2.12356
20	32153942	32253942	2.1229
14	6792032	6892032	2.12266
6	8898836	8998836	2.12166
4	39757929	39857929	2.1212
20	9466560	9566560	2.11987
11	31530108	31630108	2.11734
13	25699997	25799997	2.11631
20	18187159	18287159	2.11546
8	103133745	103233745	2.11497
7	75602953	75702953	2.1131
8	102395340	102495340	2.11108
1	153630889	153730889	2.11046
4	41437123	41537123	2.1097
2	111503782	111603782	2.1077
15	32665761	32765761	2.10746
14	45325576	45425576	2.10579
24	8307878	8407878	2.10525
19	57797280	57897280	2.10402
10	81271348	81371348	2.10313
6	100428595	100528595	2.10015
6	29554633	29654633	2.0996
1	54815591	54915591	2.09867
3	76473602	76573602	2.09833
14	77612628	77712628	2.09767
20	32345690	32445690	2.09738
10	32452121	32552121	2.09708
11	31429911	31529911	2.09597
25	4585230	4685230	2.09562
6	100398754	100498754	2.09488
11	4293966	4393966	2.0932
26	44928946	45028946	2.09001
2	43375016	43475016	2.0887
9	18227903	18327903	2.08694
8	22969861	23069861	2.08682
26	44849621	44949621	2.08652
29	24956105	25056105	2.08451
16	64579592	64679592	2.08395
13	75033557	75133557	2.08375
12	11734264	11834264	2.08283
26	44754948	44854948	2.07934
26	44793446	44893446	2.07934
7	42413453	42513453	2.07866
20	46756635	46856635	2.0776
5	64485946	64585946	2.07746
28	21631790	21731790	2.07661
21	5900966	6000966	2.07305
15	31382456	31482456	2.07288
14	2213186	2313186	2.0728
2	44408924	44508924	2.07179
26	44509521	44609521	2.07151
4	36673993	36773993	2.07033
3	40137382	40237382	2.06845
27	12993665	13093665	2.06786
2	8221302	8321302	2.06772
7	50039720	50139720	2.06707
16	69755113	69855113	2.06518
17	17266127	17366127	2.06309
18	3059462	3159462	2.06204
11	31465426	31565426	2.06151
8	64204986	64304986	2.06076
9	15793349	15893349	2.06054
20	18448269	18548269	2.05985
1	58692561	58792561	2.05976
26	19801535	19901535	2.05713
4	70033553	70133553	2.05545
28	24206604	24306604	2.05537
28	24301631	24401631	2.05537
17	23190447	23290447	2.05411
24	56324740	56424740	2.05048
26	36805468	36905468	2.05048
8	62193711	62293711	2.04955
8	62230515	62330515	2.04955
14	45403582	45503582	2.04837
3	21626808	21726808	2.04827
3	20169799	20269799	2.04715
1	82997000	83097000	2.04618
10	25607425	25707425	2.04493
22	26608805	26708805	2.04291
10	88913920	89013920	2.04231
11	67120916	67220916	2.04194
16	29984076	30084076	2.04191
1	79776718	79876718	2.04176
28	39082836	39182836	2.04172
5	30084204	30184204	2.04115
19	14288038	14388038	2.04076
5	51883002	51983002	2.03934
9	15916865	16016865	2.03891
15	68077738	68177738	2.03825
4	6667765	6767765	2.03734
15	50328144	50428144	2.03609
16	69460898	69560898	2.03598
10	34944257	35044257	2.03583
3	9903630	10003630	2.03529
1	95549505	95649505	2.03522
17	17129177	17229177	2.03465
1	84126499	84226499	2.03383
1	104861625	104961625	2.03373
3	87905222	88005222	2.03365
1	48423913	48523913	2.03363
26	44478617	44578617	2.03249
10	33927614	34027614	2.0324
1	21527560	21627560	2.03155
5	52303717	52403717	2.02987
3	90072796	90172796	2.02849
23	28737370	28837370	2.02519
18	12562211	12662211	2.02497
2	43181632	43281632	2.0244
3	53048362	53148362	2.02235
14	37840082	37940082	2.02201
2	43132645	43232645	2.02068
23	22208295	22308295	2.01986
23	22237223	22337223	2.01986
27	12880363	12980363	2.01897
4	56701769	56801769	2.01761
9	8028816	8128816	2.01659
15	58166284	58266284	2.01614
27	12920854	13020854	2.01608
23	28620200	28720200	2.01603
23	28676683	28776683	2.01603
1	48301877	48401877	2.01584
1	48383286	48483286	2.01584
6	26127943	26227943	2.01547
6	26165353	26265353	2.01547
8	108411434	108511434	2.0149
23	14211164	14311164	2.01337
9	7971856	8071856	2.01276
18	2303505	2403505	2.01189
18	2338594	2438594	2.01189
23	28591381	28691381	2.01148
1	1150204	1250204	2.01077
16	29822878	29922878	2.00985
5	101599720	101699720	2.00897
5	101670341	101770341	2.00897
2	42970751	43070751	2.00788
14	85558782	85658782	2.00777
20	49546261	49646261	2.00743
10	11030607	11130607	2.00683
10	35954963	36054963	2.00664
22	26653035	26753035	2.00626
1	56712876	56812876	2.00623
13	7815562	7915562	2.00425
18	2382428	2482428	2.00407
14	85698270	85798270	2.0038
19	14255157	14355157	2.00278
3	19969783	20069783	2.00163
7	75705904	75805904	2.00135
14	85618514	85718514	1.99872
27	13320485	13420485	1.9987
3	106724246	106824246	1.99858
27	12964664	13064664	1.99849
5	30053706	30153706	1.99698
3	39740183	39840183	1.99647
3	39784683	39884683	1.99647
7	22402314	22502314	1.99646
2	45221308	45321308	1.99644
1	117116805	117216805	1.99636
8	19686994	19786994	1.99363
11	60196731	60296731	1.99336
1	126676793	126776793	1.99302
3	85754633	85854633	1.99295
4	32465150	32565150	1.99256
20	11260057	11360057	1.99107
2	45082670	45182670	1.98639
2	45127365	45227365	1.98639
16	47139009	47239009	1.98638
6	67572550	67672550	1.98579
17	3691362	3791362	1.98507
23	21569562	21669562	1.98449
8	2679006	2779006	1.98393
22	56572506	56672506	1.9839
23	21621990	21721990	1.98344
10	34403430	34503430	1.98279
23	21762453	21862453	1.98235
23	21812082	21912082	1.98122
5	34889479	34989479	1.98121
5	7845598	7945598	1.98119
10	17103006	17203006	1.98015
25	31926192	32026192	1.9801
7	31242916	31342916	1.97777
3	106357377	106457377	1.97752
21	58492301	58592301	1.97649
7	86378415	86478415	1.97559
20	46063437	46163437	1.97551
11	13364330	13464330	1.97502
11	13400885	13500885	1.97502
7	23371525	23471525	1.9734
13	23668251	23768251	1.97317
1	106461597	106561597	1.97208
9	36952751	37052751	1.96982
23	21535506	21635506	1.96872
19	57619271	57719271	1.9664
1	124633449	124733449	1.96621
20	4303507	4403507	1.96512
10	11231156	11331156	1.96474
3	40091457	40191457	1.96454
7	90302263	90402263	1.96184
1	56625015	56725015	1.96103
2	42903791	43003791	1.96023
8	46903500	47003500	1.95971
14	45751724	45851724	1.95963
5	52514714	52614714	1.95862
22	50114279	50214279	1.95807
5	97037706	97137706	1.95757
11	18708339	18808339	1.95647
12	66838027	66938027	1.95627
1	122113298	122213298	1.95619
24	55844858	55944858	1.95426
24	55874490	55974490	1.95426
7	43161900	43261900	1.95271
13	75989953	76089953	1.95244
6	20388646	20488646	1.95205
26	2186338	2286338	1.95031
18	15677018	15777018	1.95012
2	95915775	96015775	1.94972
6	71747251	71847251	1.9472
7	41672586	41772586	1.94716
17	65827635	65927635	1.94711
20	22515895	22615895	1.94632
23	37713373	37813373	1.9461
15	23114572	23214572	1.94576
19	57654005	57754005	1.94556
19	57705588	57805588	1.94556
13	75600377	75700377	1.9455
1	48918913	49018913	1.94344
1	48986135	49086135	1.94344
11	18534148	18634148	1.94318
22	26308541	26408541	1.94308
12	28040219	28140219	1.94246
1	60079151	60179151	1.94142
8	70235953	70335953	1.93943
7	32046832	32146832	1.93866
1	67063279	67163279	1.9365
14	48624432	48724432	1.93609
1	60032074	60132074	1.93568
4	43182217	43282217	1.93141
8	100700108	100800108	1.93074
3	42755323	42855323	1.93056
17	25178758	25278758	1.93047
16	23369008	23469008	1.92922
27	13437520	13537520	1.92622
13	12780132	12880132	1.92564
8	7103536	7203536	1.92471
22	37815722	37915722	1.92448
9	8742700	8842700	1.9229
16	64642721	64742721	1.9217
2	87501902	87601902	1.92162
11	2377910	2477910	1.91798
10	59808767	59908767	1.91702
4	108264666	108364666	1.91662
10	3300060	3400060	1.91654
27	1392224	1492224	1.91622
1	49160968	49260968	1.91618
8	7191301	7291301	1.91542
4	96756678	96856678	1.91519
2	45314005	45414005	1.91376
15	21254320	21354320	1.91297
1	17530079	17630079	1.91218
3	20050621	20150621	1.91104
15	37895534	37995534	1.90979
5	91903286	92003286	1.90956
14	85157838	85257838	1.90887
3	30931545	31031545	1.90843
9	76243934	76343934	1.90679
12	51639278	51739278	1.90641
2	130495285	130595285	1.90621
9	37077285	37177285	1.9054
9	37162952	37262952	1.9054
1	117451325	117551325	1.90466
6	47871348	47971348	1.90276
4	43246575	43346575	1.90266
1	83089374	83189374	1.90168
19	15414886	15514886	1.89952
11	16554324	16654324	1.89887
16	2238222	2338222	1.89761
26	19838631	19938631	1.89706
26	19900658	20000658	1.89706
8	70677744	70777744	1.89701
19	15458924	15558924	1.89636
25	5570549	5670549	1.89534
3	76549717	76649717	1.89502
24	53057135	53157135	1.89474
23	13092106	13192106	1.89443
4	10682937	10782937	1.89435
4	10722367	10822367	1.89435
4	43217276	43317276	1.89408
8	4163023	4263023	1.89395
26	44411304	44511304	1.89393
23	43082359	43182359	1.893
21	58310490	58410490	1.89286
17	44344183	44444183	1.89239
17	44378338	44478338	1.89239
17	44415220	44515220	1.89239
14	70961405	71061405	1.89212
11	59024717	59124717	1.89022
16	4237354	4337354	1.88947
6	29432007	29532007	1.88838
6	74657367	74757367	1.88814
15	73192293	73292293	1.88793
1	32804399	32904399	1.88781
24	19859818	19959818	1.88597
2	88055132	88155132	1.88563
9	17362909	17462909	1.88521
25	31114843	31214843	1.88483
11	82319464	82419464	1.8844
13	66547620	66647620	1.88371
28	23801572	23901572	1.88352
27	13100593	13200593	1.88316
21	49576253	49676253	1.88136
21	49626573	49726573	1.88136
27	13550627	13650627	1.88087
24	19808230	19908230	1.88064
7	83794292	83894292	1.88041
1	21620755	21720755	1.88036
11	57388591	57488591	1.8793
10	1990425	2090425	1.87805
4	10767225	10867225	1.87804
29	18728518	18828518	1.87743
6	46324762	46424762	1.87603
5	56110164	56210164	1.87571
6	20086449	20186449	1.87398
17	44454238	44554238	1.8726
14	38937317	39037317	1.8724
27	41606686	41706686	1.87216
13	75650968	75750968	1.87035
29	11864373	11964373	1.87005
14	85281822	85381822	1.86977
1	17575673	17675673	1.86946
7	26048137	26148137	1.86937
11	94731245	94831245	1.86931
21	49527692	49627692	1.86869
3	39966315	40066315	1.86857
3	40003449	40103449	1.86857
2	32385308	32485308	1.86855
15	58909482	59009482	1.86855
6	57255061	57355061	1.86659
6	57354371	57454371	1.86659
8	68037681	68137681	1.86483
11	58357082	58457082	1.86473
7	44454379	44554379	1.86428
23	46045778	46145778	1.86427
16	76372847	76472847	1.86418
16	1990672	2090672	1.86293
28	9544857	9644857	1.86286
17	15341398	15441398	1.86231
14	77511170	77611170	1.86118
14	77549348	77649348	1.86118
28	41047754	41147754	1.86033
15	22646928	22746928	1.85936
20	46820371	46920371	1.85872
13	66500941	66600941	1.85805
29	31354893	31454893	1.85748
2	32429052	32529052	1.85739
11	65150351	65250351	1.85728
11	16641877	16741877	1.85579
15	58953386	59053386	1.85557
16	6946416	7046416	1.85543
8	68111200	68211200	1.85491
13	25735459	25835459	1.85478
13	25767331	25867331	1.85478
12	46016272	46116272	1.85422
2	78267594	78367594	1.85343
7	25310919	25410919	1.85314
4	69962554	70062554	1.85238
6	34400752	34500752	1.85139
21	16395859	16495859	1.8513
21	44060789	44160789	1.85116
28	41007855	41107855	1.85102
1	21496410	21596410	1.85058
27	13261672	13361672	1.85037
2	87470254	87570254	1.84979
19	2843208	2943208	1.84874
1	101895943	101995943	1.84858
10	29490194	29590194	1.84843
20	8665626	8765626	1.84549
27	36941222	37041222	1.8451
20	35145934	35245934	1.84501
4	36272323	36372323	1.84393
4	58603245	58703245	1.84356
3	55728331	55828331	1.84316
11	58626385	58726385	1.84307
10	2375576	2475576	1.84233
2	125408128	125508128	1.84192
21	20784768	20884768	1.84088
13	12637657	12737657	1.84074
25	17109765	17209765	1.84044
6	29707929	29807929	1.83979
7	82465762	82565762	1.83883
10	22829911	22929911	1.83877
27	13147312	13247312	1.83793
27	36991832	37091832	1.83769
17	44488250	44588250	1.83752
1	56595824	56695824	1.83725
16	56156249	56256249	1.83612
15	71967026	72067026	1.83575
28	40799011	40899011	1.83474
2	96300523	96400523	1.83454
13	7775336	7875336	1.83365
4	36397101	36497101	1.83349
10	4041414	4141414	1.83317
20	46036728	46136728	1.83214
13	76175377	76275377	1.83211
6	57405903	57505903	1.83196
3	106386457	106486457	1.8319
11	58831152	58931152	1.82991
11	66966742	67066742	1.82911
1	102050621	102150621	1.82889
20	62437116	62537116	1.82811
7	83955467	84055467	1.82724
7	83985351	84085351	1.82724
20	66663588	66763588	1.82715
1	76586903	76686903	1.82709
1	76615636	76715636	1.82709
18	1140389	1240389	1.82612
28	33828825	33928825	1.82605
6	29318528	29418528	1.82571
2	116949916	117049916	1.82547
8	28485945	28585945	1.82291
21	45781531	45881531	1.82254
25	23953366	24053366	1.82243
13	43623944	43723944	1.82146
16	1658557	1758557	1.82134
20	22446323	22546323	1.82054
24	56138812	56238812	1.82009
24	56190366	56290366	1.82009
5	76999481	77099481	1.81989
8	68709140	68809140	1.81968
18	39376762	39476762	1.81734
1	58747469	58847469	1.81685
4	10803480	10903480	1.81548
9	44906629	45006629	1.81547
9	58718148	58818148	1.81408
2	78212221	78312221	1.81354
10	20147579	20247579	1.81321
18	42138161	42238161	1.81306
4	36203783	36303783	1.8129
12	19392811	19492811	1.81277
24	17754149	17854149	1.81269
11	16600024	16700024	1.81202
6	8798750	8898750	1.81168
1	27330542	27430542	1.81165
26	44335452	44435452	1.81132
26	44364475	44464475	1.81132
3	68508100	68608100	1.81097
3	68554035	68654035	1.81097
13	50276724	50376724	1.81046
5	102806660	102906660	1.80935
5	77028215	77128215	1.80922
22	12680115	12780115	1.80819
3	27426125	27526125	1.80758
16	18600533	18700533	1.80698
7	79295827	79395827	1.80499
16	6896798	6996798	1.80499
5	19247600	19347600	1.80443
7	73665526	73765526	1.80302
15	68007901	68107901	1.80278
22	7262794	7362794	1.80253
8	67997290	68097290	1.80228
11	13465255	13565255	1.80176
15	59076581	59176581	1.80113
12	46494762	46594762	1.80085
6	19993700	20093700	1.80081
15	32194569	32294569	1.79923
10	34689282	34789282	1.799
3	64167184	64267184	1.79845
16	21512552	21612552	1.7981
1	106508542	106608542	1.79775
20	66633178	66733178	1.7976
26	19686750	19786750	1.7952
26	19729857	19829857	1.7952
8	28866836	28966836	1.79506
10	2682288	2782288	1.79426
6	26237037	26337037	1.79419
14	46578306	46678306	1.79368
17	15396205	15496205	1.79106
17	15425736	15525736	1.79106
23	28504796	28604796	1.79095
3	31887505	31987505	1.79038
8	70823832	70923832	1.79011
9	8181544	8281544	1.78971
9	8224703	8324703	1.78971
16	9569066	9669066	1.78899
22	7598228	7698228	1.78866
1	106623661	106723661	1.78588
7	31848006	31948006	1.78527
7	31960688	32060688	1.78527
7	32004049	32104049	1.78527
17	23618245	23718245	1.78383
17	23656537	23756537	1.78383
3	93345171	93445171	1.78158
4	36166955	36266955	1.78137
8	102511651	102611651	1.78105
1	1668229	1768229	1.78082
5	52557761	52657761	1.77856
25	6391638	6491638	1.77703
2	74172312	74272312	1.777
15	38930513	39030513	1.77671
2	44302486	44402486	1.77626
12	45135015	45235015	1.77551
16	6868091	6968091	1.77473
6	1691481	1791481	1.77159
1	106594421	106694421	1.7714
15	59105941	59205941	1.77098
22	7569238	7669238	1.77004
1	49221004	49321004	1.76991
4	70105961	70205961	1.76911
25	17619862	17719862	1.76897
2	74205050	74305050	1.76864
1	39811782	39911782	1.76813
9	52509989	52609989	1.76788
4	1523618	1623618	1.76691
5	64395726	64495726	1.76671
1	58848384	58948384	1.7662
1	106786048	106886048	1.76613
2	111694922	111794922	1.76564
22	7772233	7872233	1.76542
12	13875466	13975466	1.76539
15	35106214	35206214	1.76527
2	87899534	87999534	1.76503
6	47789202	47889202	1.76492
5	64453270	64553270	1.76361
6	1468467	1568467	1.76346
23	21420058	21520058	1.76225
9	87669318	87769318	1.76198
19	30558087	30658087	1.761
16	50476622	50576622	1.76093
26	20254028	20354028	1.75957
26	20307014	20407014	1.75957
2	111729666	111829666	1.75922
2	111783601	111883601	1.75922
16	69642109	69742109	1.75826
22	19397477	19497477	1.75706
6	25885818	25985818	1.757
8	28989622	29089622	1.75629
9	37356245	37456245	1.75604
1	27404715	27504715	1.75598
14	11951180	12051180	1.75513
5	91811811	91911811	1.75512
4	1556230	1656230	1.75473
17	22969642	23069642	1.75467
2	78179602	78279602	1.75378
19	14358369	14458369	1.75365
16	4368295	4468295	1.75335
3	30248510	30348510	1.75198
22	7534266	7634266	1.75101
20	18747416	18847416	1.75095
28	22041743	22141743	1.75092
28	22105758	22205758	1.75092
1	103812840	103912840	1.7505
28	23968434	24068434	1.75018
28	24022101	24122101	1.75018
28	24087194	24187194	1.75018
26	11725864	11825864	1.74993
8	68548960	68648960	1.74854
1	24732455	24832455	1.74836
25	27373327	27473327	1.7475
12	17303915	17403915	1.74726
12	17340338	17440338	1.74726
16	76338415	76438415	1.74694
6	9931762	10031762	1.74656
4	3857846	3957846	1.74578
1	54771852	54871852	1.74553
8	11781485	11881485	1.74493
6	1434900	1534900	1.74421
20	3908684	4008684	1.74412
10	39250185	39350185	1.74274
9	8365877	8465877	1.74243
7	42442114	42542114	1.74224
20	22348786	22448786	1.74216
15	59143563	59243563	1.74024
4	105965385	106065385	1.73999
11	95404497	95504497	1.73924
26	44121228	44221228	1.73923
9	88964128	89064128	1.73867
2	34327872	34427872	1.73865
25	6465367	6565367	1.73782
25	6505659	6605659	1.73782
27	13178370	13278370	1.73776
11	65587588	65687588	1.7354
7	50462975	50562975	1.73519
20	45880231	45980231	1.73315
14	2795929	2895929	1.7331
20	18479511	18579511	1.73309
3	26421855	26521855	1.73281
5	27960183	28060183	1.73116
23	48283125	48383125	1.73083
1	59989077	60089077	1.73052
16	9526636	9626636	1.73019
27	1319287	1419287	1.72953
27	13506632	13606632	1.7287
9	59125431	59225431	1.72748
26	44268093	44368093	1.72748
26	8464718	8564718	1.72709
28	22135110	22235110	1.72696
5	101793862	101893862	1.72651
17	17157877	17257877	1.72641
10	74591057	74691057	1.7264
26	44302275	44402275	1.72578
6	106810475	106910475	1.72573
10	28664959	28764959	1.72573
26	32839818	32939818	1.72539
22	7988106	8088106	1.72423
7	29262139	29362139	1.72376
15	63064214	63164214	1.72293
10	866008	966008	1.72231
10	10350541	10450541	1.72151
11	89306248	89406248	1.72085
10	12480686	12580686	1.71964
10	12527458	12627458	1.71964
16	6766143	6866143	1.71962
2	11023581	11123581	1.71872
23	36612937	36712937	1.71852
23	13800429	13900429	1.71849
2	87931570	88031570	1.71772
8	2715604	2815604	1.71693
25	27288354	27388354	1.71645
25	27340491	27440491	1.71645
12	73901364	74001364	1.71562
12	73925226	74025226	1.71562
17	15508397	15608397	1.71531
10	2248200	2348200	1.71408
21	58061810	58161810	1.71339
27	1288482	1388482	1.71293
7	86469430	86569430	1.7122
22	50923479	51023479	1.71187
5	11744285	11844285	1.71182
4	70706571	70806571	1.71113
5	7795430	7895430	1.70958
2	52725088	52825088	1.70914
14	1206376	1306376	1.70904
29	10039305	10139305	1.70773
8	67611301	67711301	1.70663
8	68640059	68740059	1.70661
3	75162644	75262644	1.70588
3	21564550	21664550	1.70512
10	89026679	89126679	1.70503
1	44304500	44404500	1.70479
10	28964097	29064097	1.70477
5	101467114	101567114	1.70412
14	45787202	45887202	1.70408
14	45817241	45917241	1.70408
14	45854383	45954383	1.70408
14	45884084	45984084	1.70408
6	1388392	1488392	1.70401
13	66337015	66437015	1.70376
13	66422098	66522098	1.70376
9	52873735	52973735	1.70367
24	9065929	9165929	1.70353
8	68171344	68271344	1.70352
16	4886177	4986177	1.70338
27	1356505	1456505	1.70283
2	59003954	59103954	1.70278
20	41648335	41748335	1.70136
11	65432853	65532853	1.7009
26	20141480	20241480	1.70042
26	20184032	20284032	1.70042
4	43390881	43490881	1.70028
4	98585562	98685562	1.69946
20	32273265	32373265	1.69808
8	56199950	56299950	1.69806
1	13301528	13401528	1.69756
21	7443344	7543344	1.69734
21	7487175	7587175	1.69734
21	44164249	44264249	1.69717
3	106543421	106643421	1.69711
4	82461036	82561036	1.69709
29	8038916	8138916	1.6968
18	1724223	1824223	1.69608
20	46929566	47029566	1.69582
10	52259260	52359260	1.69556
10	90988330	91088330	1.69502
26	1940855	2040855	1.69433
20	46180455	46280455	1.69407
5	56050784	56150784	1.69401
7	26120671	26220671	1.69341
16	5236627	5336627	1.6925
3	63957599	64057599	1.69228
3	64027488	64127488	1.69228
3	64060673	64160673	1.69228
3	64096330	64196330	1.69228
8	32681805	32781805	1.6915
5	16386391	16486391	1.69127
8	89869151	89969151	1.69124
11	32012381	32112381	1.68953
4	44373087	44473087	1.68923
19	2313948	2413948	1.68912
19	2344629	2444629	1.68912
13	66677822	66777822	1.68871
19	2380146	2480146	1.68864
19	2416710	2516710	1.68864
19	2457055	2557055	1.68864
26	20111120	20211120	1.68851
1	153774356	153874356	1.68839
7	84059555	84159555	1.68806
6	19616966	19716966	1.68799
19	2279082	2379082	1.68756
4	3952182	4052182	1.68754
8	84247080	84347080	1.68735
11	65366843	65466843	1.68688
11	65649264	65749264	1.68639
2	87969313	88069313	1.68541
9	88931628	89031628	1.68515
15	59193105	59293105	1.68502
3	39677019	39777019	1.6841
7	83724644	83824644	1.68356
4	10840231	10940231	1.68329
3	40259644	40359644	1.68316
21	44810383	44910383	1.68304
28	34314581	34414581	1.68303
8	7017886	7117886	1.68193
12	61337471	61437471	1.68026
15	50466156	50566156	1.67976
1	84066774	84166774	1.67937
11	67045608	67145608	1.67916
11	67087883	67187883	1.67916
15	26236316	26336316	1.67896
19	57104302	57204302	1.67759
20	32574759	32674759	1.67722
20	32631943	32731943	1.67722
20	32667552	32767552	1.67722
17	25048765	25148765	1.67697
20	32423244	32523244	1.6767
2	103154257	103254257	1.67666
2	103196504	103296504	1.67666
1	83994508	84094508	1.67658
3	40321352	40421352	1.67646
3	40419474	40519474	1.67646
20	35584032	35684032	1.67637
19	16807903	16907903	1.67551
8	67389818	67489818	1.67492
20	32846416	32946416	1.67461
17	23235776	23335776	1.67443
22	7404410	7504410	1.67354
26	20048607	20148607	1.67222
4	65750902	65850902	1.67188
4	65779794	65879794	1.67188
22	19306568	19406568	1.67174
22	19351160	19451160	1.67174
6	20256887	20356887	1.67108
2	116903762	117003762	1.67055
2	103433689	103533689	1.67054
19	16711890	16811890	1.67011
11	78766570	78866570	1.67008
24	46958443	47058443	1.6694
22	7858419	7958419	1.66919
26	36590067	36690067	1.66776
26	36624434	36724434	1.66776
25	17280990	17380990	1.66758
4	44341219	44441219	1.66733
4	93401003	93501003	1.66693
6	1345105	1445105	1.66643
11	89268359	89368359	1.66252
13	73066183	73166183	1.6604
13	73096917	73196917	1.6604
13	73155701	73255701	1.6604
13	73193484	73293484	1.6604
13	73266608	73366608	1.6604
13	73295391	73395391	1.6604
22	54155338	54255338	1.65981
3	9939703	10039703	1.65977
9	15560627	15660627	1.65925
1	134141760	134241760	1.65879
4	43359242	43459242	1.65722
1	83028742	83128742	1.65714
1	21562084	21662084	1.65694
12	76908157	77008157	1.65682
2	43231163	43331163	1.65673
8	67427506	67527506	1.65625
1	112251140	112351140	1.65539
23	46229221	46329221	1.65506
6	20224837	20324837	1.65477
26	20221920	20321920	1.65418
1	109849091	109949091	1.65408
8	67581747	67681747	1.65407
21	7325146	7425146	1.65407
8	28519367	28619367	1.6536
19	58336266	58436266	1.65328
8	68270716	68370716	1.65277
11	65029261	65129261	1.6517
6	88940668	89040668	1.65046
25	32011170	32111170	1.64988
21	49497423	49597423	1.64962
17	17326516	17426516	1.64671
16	2036959	2136959	1.64621
20	46133253	46233253	1.64581
15	29637398	29737398	1.64329
24	56226242	56326242	1.64318
17	47484625	47584625	1.64252
14	6116387	6216387	1.6418
6	29382519	29482519	1.64044
11	65184025	65284025	1.63969
11	65216200	65316200	1.63969
9	36988649	37088649	1.63943
4	74110985	74210985	1.63871
8	5524622	5624622	1.6376

## Sheet: Table S8
Table S8. Candidate regions in DS-C based on XPEHH scores
Chromosome	Starting position	Ending position	XPEHH
24	13603061	13703061	2.78828
24	13649110	13749110	2.76744
9	689404	789404	2.75478
5	1673169	1773169	2.68188
5	1626686	1726686	2.68064
9	606308	706308	2.65867
24	13567522	13667522	2.655
9	648823	748823	2.64226
3	93757362	93857362	2.64102
27	15481149	15581149	2.62796
1	45141764	45241764	2.62021
5	1451010	1551010	2.61535
24	13712067	13812067	2.60819
13	78295494	78395494	2.59619
5	1786843	1886843	2.59186
24	13680566	13780566	2.59078
20	15783445	15883445	2.58548
5	1021689	1121689	2.58202
27	15475365	15575365	2.58097
8	7521564	7621564	2.56826
12	9169023	9269023	2.56755
3	93724072	93824072	2.56642
5	967825	1067825	2.56163
24	13515015	13615015	2.55519
12	9295131	9395131	2.5529
5	1328732	1428732	2.55129
14	4718426	4818426	2.54452
15	3589407	3689407	2.54291
8	7551844	7651844	2.5423
9	730464	830464	2.5411
15	3738090	3838090	2.5397
3	93228160	93328160	2.53294
3	93787698	93887698	2.52217
12	9260801	9360801	2.51589
5	1507865	1607865	2.51578
15	3700169	3800169	2.51535
3	93308363	93408363	2.51134
5	1236691	1336691	2.50561
3	104861600	104961600	2.50444
15	3799855	3899855	2.49931
5	1420207	1520207	2.49805
13	78238095	78338095	2.48868
1	45302002	45402002	2.48428
3	93258753	93358753	2.48348
15	4014253	4114253	2.48099
27	15535945	15635945	2.48056
5	72634411	72734411	2.47127
15	3554531	3654531	2.46849
29	46069011	46169011	2.46276
12	9348703	9448703	2.46256
3	93386125	93486125	2.46176
3	105123268	105223268	2.46041
12	9384140	9484140	2.46039
14	4985218	5085218	2.46023
5	1161298	1261298	2.4588
15	4001535	4101535	2.45591
5	1113092	1213092	2.44895
3	93345171	93445171	2.44593
20	15837284	15937284	2.44483
1	45190392	45290392	2.44352
1	45596028	45696028	2.44039
15	3511709	3611709	2.43904
1	45462664	45562664	2.43752
1	45237136	45337136	2.43293
5	1385540	1485540	2.42746
5	72545640	72645640	2.42743
12	9220124	9320124	2.42485
1	45496537	45596537	2.42165
13	31474017	31574017	2.4172
5	72669942	72769942	2.41691
10	43317458	43417458	2.41684
13	31379438	31479438	2.41593
3	105168886	105268886	2.41524
13	31439880	31539880	2.41115
29	46108519	46208519	2.4042
2	132132648	132232648	2.39427
9	562195	662195	2.39267
27	15615234	15715234	2.39239
8	7879924	7979924	2.39133
5	72449036	72549036	2.39037
6	53059337	53159337	2.38896
5	72736485	72836485	2.38876
8	7613105	7713105	2.3835
1	147310186	147410186	2.38009
14	4785633	4885633	2.37906
1	45410504	45510504	2.37608
24	13265828	13365828	2.37568
14	4859883	4959883	2.37219
24	13346680	13446680	2.37204
15	4077495	4177495	2.37041
8	7582836	7682836	2.36416
15	3472859	3572859	2.36088
29	45738982	45838982	2.35135
25	38473865	38573865	2.35055
29	45994539	46094539	2.35028
3	104451818	104551818	2.35014
5	72486421	72586421	2.34856
27	15421426	15521426	2.34821
18	53104618	53204618	2.34401
13	78138746	78238746	2.34369
8	7346244	7446244	2.33761
27	15648128	15748128	2.33758
1	147248119	147348119	2.3372
13	31511794	31611794	2.33687
5	52751721	52851721	2.33645
8	7258481	7358481	2.33567
3	93125103	93225103	2.33461
1	45367195	45467195	2.33456
27	15377782	15477782	2.33413
24	13173869	13273869	2.3332
10	43327625	43427625	2.3317
8	7381757	7481757	2.33118
13	31293085	31393085	2.33114
29	45769135	45869135	2.33026
12	9428019	9528019	2.32892
5	52789121	52889121	2.32295
15	3642760	3742760	2.32248
5	930933	1030933	2.32247
15	3949022	4049022	2.3223
25	39177645	39277645	2.32132
1	147210103	147310103	2.31957
25	38428038	38528038	2.31632
8	7437510	7537510	2.31562
9	770352	870352	2.31508
13	31324248	31424248	2.31488
20	15972139	16072139	2.31369
3	93497920	93597920	2.31227
5	1539020	1639020	2.31199
8	7834023	7934023	2.30978
8	7289833	7389833	2.30726
18	52991330	53091330	2.30653
22	51634918	51734918	2.30582
24	13385829	13485829	2.30126
14	4942576	5042576	2.3009
20	12345069	12445069	2.29986
15	4202329	4302329	2.29747
14	5020187	5120187	2.29674
1	147169943	147269943	2.29602
8	7926525	8026525	2.29592
8	7964077	8064077	2.29592
3	104395083	104495083	2.29567
1	45670761	45770761	2.29075
2	132099741	132199741	2.29071
17	14922711	15022711	2.28914
5	72400908	72500908	2.28411
22	51598992	51698992	2.28203
1	45268610	45368610	2.28136
2	99582728	99682728	2.28127
24	13069273	13169273	2.27922
24	13459908	13559908	2.27876
1	45316965	45416965	2.27553
27	15330697	15430697	2.2685
24	12992246	13092246	2.26825
3	93431088	93531088	2.26275
20	12406421	12506421	2.26257
27	12490042	12590042	2.25877
3	93190915	93290915	2.25608
2	131419158	131519158	2.2535
16	7541864	7641864	2.25313
10	43283293	43383293	2.25273
25	39139120	39239120	2.25217
16	8509302	8609302	2.25172
6	52566699	52666699	2.2502
5	72578651	72678651	2.24948
29	46034801	46134801	2.24813
1	59845630	59945630	2.24406
27	12583497	12683497	2.24375
8	51012380	51112380	2.24164
24	13020940	13120940	2.24005
1	147339485	147439485	2.24003
1	59616182	59716182	2.23931
24	13313311	13413311	2.23776
1	45531766	45631766	2.23766
3	104348672	104448672	2.2363
3	105085792	105185792	2.23625
16	20395643	20495643	2.2362
16	8046388	8146388	2.23471
3	93683199	93783199	2.23292
6	69400147	69500147	2.2329
29	45802821	45902821	2.23044
9	88273641	88373641	2.22873
8	51098747	51198747	2.22862
17	14870560	14970560	2.22834
1	150542421	150642421	2.22764
2	131507232	131607232	2.22645
2	99614005	99714005	2.22478
8	7220896	7320896	2.22203
6	52469995	52569995	2.22167
16	7673504	7773504	2.2173
15	3321507	3421507	2.21644
5	53275910	53375910	2.21224
24	13225962	13325962	2.21151
27	15683537	15783537	2.21121
20	16463624	16563624	2.21104
6	53626109	53726109	2.2089
6	53021152	53121152	2.20797
17	14822806	14922806	2.207
2	132017519	132117519	2.20685
5	72766446	72866446	2.20678
1	45718638	45818638	2.20637
27	12623124	12723124	2.20325
14	4895558	4995558	2.20068
6	52526661	52626661	2.1979
3	93595465	93695465	2.19745
15	3429787	3529787	2.19424
5	9923946	10023946	2.19394
6	69319235	69419235	2.19344
27	12920854	13020854	2.19324
8	50822537	50922537	2.19137
8	50871760	50971760	2.19104
1	59722319	59822319	2.19078
18	53198283	53298283	2.19071
27	12522217	12622217	2.19051
1	59401059	59501059	2.19007
3	104283194	104383194	2.18708
8	51309611	51409611	2.18522
8	7790071	7890071	2.1851
5	52970797	53070797	2.1842
13	56616578	56716578	2.18311
1	147426863	147526863	2.18013
25	39209727	39309727	2.17694
10	40094746	40194746	2.17634
2	131456543	131556543	2.17456
5	72232485	72332485	2.17455
2	99486268	99586268	2.17451
9	88230964	88330964	2.17269
27	12063573	12163573	2.17207
3	104820070	104920070	2.17005
1	59790914	59890914	2.16715
14	36683087	36783087	2.16708
26	44793446	44893446	2.16575
10	98046393	98146393	2.16565
18	53246071	53346071	2.16428
2	131537507	131637507	2.16286
10	43381727	43481727	2.16198
20	12322230	12422230	2.15821
14	4827009	4927009	2.15802
18	53276845	53376845	2.15752
6	69191950	69291950	2.15652
16	8440055	8540055	2.15525
14	36603727	36703727	2.15405
1	59881711	59981711	2.15304
16	7967466	8067466	2.15262
6	46059977	46159977	2.15
2	131904563	132004563	2.14943
26	44849621	44949621	2.14853
13	56492785	56592785	2.14326
8	7693114	7793114	2.14085
29	15780427	15880427	2.14045
3	93527776	93627776	2.1396
1	88078695	88178695	2.13915
19	21061513	21161513	2.13749
18	53043920	53143920	2.13724
13	78106750	78206750	2.13537
27	12752027	12852027	2.13502
5	53234639	53334639	2.13399
5	53307331	53407331	2.13377
13	31552351	31652351	2.1315
8	51483626	51583626	2.13138
16	7620577	7720577	2.12926
10	98185254	98285254	2.12862
19	15944089	16044089	2.12776
16	20454120	20554120	2.12529
16	20352256	20452256	2.12455
13	31697399	31797399	2.1236
20	12492099	12592099	2.12339
1	87923848	88023848	2.12326
3	93911663	94011663	2.12259
3	93639765	93739765	2.12169
2	99673793	99773793	2.12155
8	51523395	51623395	2.12146
22	51859369	51959369	2.1204
12	9869041	9969041	2.11991
1	59446193	59546193	2.11912
1	147476282	147576282	2.11607
5	52709491	52809491	2.11574
5	9725143	9825143	2.11563
10	43251291	43351291	2.11433
2	99352220	99452220	2.11267
1	120033352	120133352	2.1118
27	15300366	15400366	2.11132
27	12880363	12980363	2.10942
13	78434767	78534767	2.10853
6	53249463	53349463	2.10844
6	53214333	53314333	2.10757
9	867838	967838	2.10654
16	20692203	20792203	2.10617
8	51246496	51346496	2.10572
26	44754948	44854948	2.10555
21	45855777	45955777	2.10473
1	88048853	88148853	2.10437
17	14740643	14840643	2.1022
14	2176285	2276285	2.10216
27	12125598	12225598	2.10058
13	31626938	31726938	2.10037
29	34124211	34224211	2.10029
19	15654843	15754843	2.09929
20	16002148	16102148	2.0948
21	45953908	46053908	2.09422
2	99427190	99527190	2.09421
10	98266931	98366931	2.09368
23	11161967	11261967	2.09328
5	73095738	73195738	2.09305
15	3291475	3391475	2.09274
16	20483031	20583031	2.09155
12	9481743	9581743	2.09129
3	93816487	93916487	2.08669
19	20993934	21093934	2.08502
5	53194372	53294372	2.08495
19	15816656	15916656	2.08447
21	16259834	16359834	2.08408
2	109193279	109293279	2.08296
18	52942203	53042203	2.08201
22	10062371	10162371	2.08198
13	56569654	56669654	2.08098
8	51277033	51377033	2.0808
8	51192820	51292820	2.08027
16	8142015	8242015	2.07955
3	104990213	105090213	2.0789
2	109411964	109511964	2.0773
1	120090330	120190330	2.07559
1	87963865	88063865	2.07553
18	41437090	41537090	2.07546
27	12423205	12523205	2.07463
1	87787359	87887359	2.07406
12	9814418	9914418	2.07335
16	7478714	7578714	2.07155
14	2375127	2475127	2.07154
21	45920969	46020969	2.0703
5	12805027	12905027	2.06934
1	59504060	59604060	2.06932
14	21456842	21556842	2.06719
11	100190523	100290523	2.06626
23	11241322	11341322	2.06539
2	131866378	131966378	2.06351
17	14702606	14802606	2.06264
1	151255295	151355295	2.06172
1	119953170	120053170	2.06151
9	88312058	88412058	2.06092
13	5832829	5932829	2.06047
24	12931530	13031530	2.06041
8	7671368	7771368	2.06032
14	2254925	2354925	2.06031
1	150615603	150715603	2.0601
1	119993093	120093093	2.05937
8	50926226	51026226	2.05917
5	53157613	53257613	2.05887
14	2213186	2313186	2.05827
1	88014968	88114968	2.05708
16	68447277	68547277	2.05607
5	53073829	53173829	2.05468
5	9796495	9896495	2.05316
1	45766172	45866172	2.05301
17	14770383	14870383	2.05209
1	59646656	59746656	2.0512
2	99539616	99639616	2.05112
5	1200915	1300915	2.05107
14	2502660	2602660	2.05097
3	93861698	93961698	2.05079
25	38597259	38697259	2.05072
9	88105805	88205805	2.05068
15	4291837	4391837	2.04948
1	147513120	147613120	2.0492
22	10098874	10198874	2.04916
3	93090340	93190340	2.04719
1	59760654	59860654	2.04676
14	20978828	21078828	2.04616
29	10443731	10543731	2.04604
8	51571369	51671369	2.04559
4	20571111	20671111	2.04542
21	16362275	16462275	2.04397
2	109477103	109577103	2.04375
10	98101757	98201757	2.04293
27	12169313	12269313	2.04244
1	87890819	87990819	2.04237
22	10016764	10116764	2.04113
2	99644412	99744412	2.04042
12	9764374	9864374	2.0396
1	104700455	104800455	2.03874
13	56784880	56884880	2.03857
16	54372032	54472032	2.03839
10	98302590	98402590	2.03833
19	21092938	21192938	2.03634
23	11111169	11211169	2.03581
5	12908055	13008055	2.03552
11	74806427	74906427	2.03341
29	45963910	46063910	2.03334
9	836389	936389	2.03329
27	12453140	12553140	2.03093
14	21509577	21609577	2.03078
27	15781334	15881334	2.03021
27	12964664	13064664	2.02889
24	19808230	19908230	2.02884
4	20156066	20256066	2.02838
2	109370203	109470203	2.02723
2	131621619	131721619	2.02646
5	10058099	10158099	2.02646
9	87977412	88077412	2.02617
19	15867359	15967359	2.02593
6	69359654	69459654	2.02559
1	51500081	51600081	2.02414
2	109224806	109324806	2.02279
26	44994886	45094886	2.02213
7	82308581	82408581	2.02072
18	41557828	41657828	2.02039
27	15218030	15318030	2.02037
29	46139740	46239740	2.01954
6	52681753	52781753	2.01885
19	21660718	21760718	2.01801
29	15736020	15836020	2.01678
6	46165203	46265203	2.01675
20	66522650	66622650	2.01662
16	54316328	54416328	2.01619
3	104160916	104260916	2.01533
8	51357801	51457801	2.0141
6	69067144	69167144	2.01392
3	104561898	104661898	2.01325
18	41529140	41629140	2.0129
29	10477021	10577021	2.01234
8	7480954	7580954	2.0119
1	147694657	147794657	2.01179
20	12547269	12647269	2.01098
13	31244465	31344465	2.01036
20	66573300	66673300	2.01018
21	10241289	10341289	2.00984
6	46133819	46233819	2.00946
10	40064026	40164026	2.00857
10	98014517	98114517	2.00845
3	105229820	105329820	2.00795
26	44928946	45028946	2.00744
19	20893837	20993837	2.00679
1	45629436	45729436	2.00556
1	150913379	151013379	2.00528
14	5070459	5170459	2.00302
9	1034814	1134814	2.00274
11	74766916	74866916	2.00262
13	56883620	56983620	2.00095
1	88112582	88212582	1.99974
1	120158994	120258994	1.99957
13	78541310	78641310	1.99901
29	10525529	10625529	1.99711
2	99846166	99946166	1.99689
21	10303311	10403311	1.996
14	2533624	2633624	1.99576
16	53935871	54035871	1.99538
5	10419020	10519020	1.99402
26	30848471	30948471	1.9936
2	111503782	111603782	1.99139
11	100228152	100328152	1.99097
26	36805468	36905468	1.99069
27	15840537	15940537	1.98935
16	8557230	8657230	1.98779
3	104047023	104147023	1.98778
2	72889737	72989737	1.98743
19	21468460	21568460	1.98723
19	15715862	15815862	1.98676
20	66663588	66763588	1.98623
2	109256023	109356023	1.98427
11	20305219	20405219	1.98339
20	66449370	66549370	1.98311
5	12851288	12951288	1.98259
19	21625119	21725119	1.98161
22	10197758	10297758	1.97951
26	30891693	30991693	1.97939
20	66484153	66584153	1.97922
15	30434605	30534605	1.97914
14	2317375	2417375	1.97887
7	82386891	82486891	1.97613
27	11953948	12053948	1.9759
21	16395859	16495859	1.97581
7	94340871	94440871	1.97534
29	10214332	10314332	1.97534
2	111567814	111667814	1.97464
2	72810745	72910745	1.97432
1	150674692	150774692	1.97366
20	12652371	12752371	1.97365
12	64942603	65042603	1.97363
10	45026645	45126645	1.97321
14	2143582	2243582	1.97261
21	16203590	16303590	1.9712
7	82745432	82845432	1.97085
2	131566130	131666130	1.97059
12	9898541	9998541	1.97044
1	119896308	119996308	1.97004
2	99321410	99421410	1.96872
16	68539569	68639569	1.96838
1	147576104	147676104	1.96806
6	53584775	53684775	1.96797
22	51709718	51809718	1.96796
13	56818911	56918911	1.96638
29	34025935	34125935	1.96621
5	12766267	12866267	1.96537
16	53895720	53995720	1.96529
23	11319376	11419376	1.9649
1	100457100	100557100	1.96462
5	52588457	52688457	1.96421
5	10384328	10484328	1.96414
21	16148025	16248025	1.96384
20	66633178	66733178	1.96377
20	22958351	23058351	1.96222
4	20057026	20157026	1.9616
13	5870437	5970437	1.96076
1	147613352	147713352	1.96057
13	56969890	57069890	1.96042
17	14236078	14336078	1.9601
4	9275842	9375842	1.95995
14	36561178	36661178	1.95924
1	59552657	59652657	1.95849
4	112472172	112572172	1.95829
4	20195413	20295413	1.95785
18	53318328	53418328	1.95757
21	16328414	16428414	1.95588
16	68280680	68380680	1.95447
3	104199799	104299799	1.95411
1	120129602	120229602	1.95373
24	40990039	41090039	1.9524
25	39078390	39178390	1.9523
19	21503573	21603573	1.9511
1	104609384	104709384	1.95093
15	64455726	64555726	1.95038
6	53466848	53566848	1.95007
3	76013264	76113264	1.95
22	51903525	52003525	1.94864
25	38627673	38727673	1.94828
8	7737400	7837400	1.94792
5	72323756	72423756	1.94718
29	10611770	10711770	1.947
4	12329084	12429084	1.94571
26	36922862	37022862	1.94528
14	21185286	21285286	1.94512
15	30507428	30607428	1.94435
1	104370774	104470774	1.9436
19	21593243	21693243	1.94337
16	7932907	8032907	1.94282
23	11277885	11377885	1.94239
29	10571779	10671779	1.94232
29	34199099	34299099	1.94225
16	8469486	8569486	1.94218
2	72929788	73029788	1.94123
5	43342555	43442555	1.94031
26	36862071	36962071	1.93989
19	15752163	15852163	1.93948
20	16174643	16274643	1.93944
9	70140093	70240093	1.93788
23	28737370	28837370	1.93732
4	9462423	9562423	1.93724
27	15810310	15910310	1.93713
14	36723502	36823502	1.9367
21	10205148	10305148	1.93539
18	41474734	41574734	1.93502
4	20468887	20568887	1.93446
5	72293269	72393269	1.93444
16	53969653	54069653	1.93391
20	16031857	16131857	1.93287
14	2719207	2819207	1.93276
11	95223653	95323653	1.93247
3	105269893	105369893	1.9314
9	15623844	15723844	1.93099
21	10175232	10275232	1.9293
19	21417587	21517587	1.92901
1	150962727	151062727	1.92897
9	1283988	1383988	1.92871
3	76042978	76142978	1.92743
1	150864623	150964623	1.92709
5	43300076	43400076	1.92626
2	99713887	99813887	1.92569
26	44607352	44707352	1.92471
9	1226779	1326779	1.92452
17	2199429	2299429	1.92417
9	21570285	21670285	1.92409
14	2287520	2387520	1.92354
15	30466648	30566648	1.92328
24	19717289	19817289	1.92315
11	74693056	74793056	1.92191
12	19927767	20027767	1.92166
26	30942240	31042240	1.92117
1	147386985	147486985	1.91974
16	53852153	53952153	1.91962
6	53515271	53615271	1.91854
2	111854433	111954433	1.91748
4	112403311	112503311	1.91746
26	30791443	30891443	1.91736
1	87861540	87961540	1.91728
16	20630166	20730166	1.91671
18	1880225	1980225	1.91664
2	111884280	111984280	1.91601
2	99746554	99846554	1.91592
11	100268850	100368850	1.91532
23	3273563	3373563	1.91377
20	23009139	23109139	1.91376
16	68327996	68427996	1.91354
13	56690339	56790339	1.91259
10	43524915	43624915	1.91236
1	20803430	20903430	1.9119
4	20520314	20620314	1.9115
4	9525034	9625034	1.911
13	78708296	78808296	1.91001
17	12682384	12782384	1.90991
6	92776883	92876883	1.90959
21	16078941	16178941	1.9092
4	19980046	20080046	1.90863
4	20608229	20708229	1.90762
27	15264084	15364084	1.90745
19	28244020	28344020	1.90734
3	104607033	104707033	1.90653
2	111656961	111756961	1.90588
27	29481699	29581699	1.90427
6	69019888	69119888	1.90364
7	82346670	82446670	1.9035
16	8393959	8493959	1.90224
21	16039211	16139211	1.90187
1	20929083	21029083	1.90168
12	64879831	64979831	1.90162
27	12719292	12819292	1.90135
13	6591929	6691929	1.90099
5	9836628	9936628	1.90083
6	69148397	69248397	1.89974
4	112305698	112405698	1.8997
22	9964934	10064934	1.89954
16	68880502	68980502	1.89945
15	58409981	58509981	1.89814
10	64027702	64127702	1.89756
16	20545642	20645642	1.89749
16	68413395	68513395	1.89736
26	45301328	45401328	1.89623
7	40795905	40895905	1.89614
4	12435615	12535615	1.89533
29	33968276	34068276	1.89518
3	112389560	112489560	1.89513
22	51830372	51930372	1.89474
5	43432236	43532236	1.89464
20	22807278	22907278	1.8946
16	8594968	8694968	1.894
5	73032246	73132246	1.89388
18	36934361	37034361	1.89269
29	33836230	33936230	1.89232
8	104781890	104881890	1.89207
16	54104963	54204963	1.89207
1	100382606	100482606	1.89184
7	94215019	94315019	1.8917
4	112368416	112468416	1.89137
10	97953989	98053989	1.89073
5	53362325	53462325	1.88988
19	28169086	28269086	1.88971
21	16429526	16529526	1.88961
17	12728778	12828778	1.8893
27	12247957	12347957	1.88847
18	36883191	36983191	1.88842
10	43222002	43322002	1.88832
5	10022571	10122571	1.8879
27	29433727	29533727	1.88738
5	10128016	10228016	1.8872
27	29248461	29348461	1.88652
14	19368319	19468319	1.88603
26	45030393	45130393	1.88565
16	68613473	68713473	1.88539
4	20026216	20126216	1.88533
1	20983345	21083345	1.88423
29	33869730	33969730	1.88415
10	57929165	58029165	1.88399
29	10693191	10793191	1.88361
28	30908811	31008811	1.8836
9	15761129	15861129	1.88304
24	41043420	41143420	1.88299
15	67359207	67459207	1.88263
18	1935930	2035930	1.88179
13	57122558	57222558	1.8817
9	70185242	70285242	1.88126
25	4530430	4630430	1.88089
7	73057300	73157300	1.88009
28	1845102	1945102	1.87993
1	150572162	150672162	1.87986
1	104400543	104500543	1.87946
29	10649117	10749117	1.87907
12	75043848	75143848	1.8782
16	54134288	54234288	1.87817
24	19151976	19251976	1.87752
2	109340055	109440055	1.87735
12	19892126	19992126	1.87645
27	12010375	12110375	1.87543
5	52679496	52779496	1.87503
1	51462389	51562389	1.87452
17	44454238	44554238	1.87439
1	104259467	104359467	1.8735
1	151175269	151275269	1.87292
21	45988919	46088919	1.87276
15	58473751	58573751	1.87196
1	104733969	104833969	1.87029
29	15783887	15883887	1.86967
17	2119455	2219455	1.86808
26	45235103	45335103	1.86799
16	54170584	54270584	1.86758
14	21291345	21391345	1.86675
16	8218871	8318871	1.86594
7	82427389	82527389	1.86564
13	72546693	72646693	1.86556
6	69713017	69813017	1.86539
7	73139684	73239684	1.86477
3	75982437	76082437	1.86466
17	14580904	14680904	1.86365
13	77751225	77851225	1.86325
8	45363103	45463103	1.8628
15	30551245	30651245	1.86259
14	21073052	21173052	1.86245
20	16212897	16312897	1.86187
3	105399494	105499494	1.86129
2	111946291	112046291	1.86081
3	16934128	17034128	1.86036
21	9874915	9974915	1.86017
9	88183386	88283386	1.85981
10	43444483	43544483	1.85972
1	120408177	120508177	1.85963
17	12099099	12199099	1.85894
7	73482783	73582783	1.85855
8	7191301	7291301	1.85804
24	41108871	41208871	1.85779
1	151206141	151306141	1.8577
7	21296333	21396333	1.85718
19	2878198	2978198	1.85717
12	9708013	9808013	1.85688
19	21706075	21806075	1.85556
19	16280906	16380906	1.85553
17	15088498	15188498	1.8551
6	93017225	93117225	1.8546
16	8628039	8728039	1.85459
27	12379925	12479925	1.85397
25	38966424	39066424	1.85317
23	11349459	11449459	1.85231
20	22898497	22998497	1.85196
15	67326717	67426717	1.85195
16	68956904	69056904	1.85174
15	30340340	30440340	1.85128
3	93979226	94079226	1.85079
11	74866962	74966962	1.84936
10	96905132	97005132	1.84925
7	73207620	73307620	1.84825
15	64398814	64498814	1.84815
9	21601239	21701239	1.8469
6	88866010	88966010	1.84663
1	59936622	60036622	1.84632
9	15793349	15893349	1.84628
1	137925026	138025026	1.84612
11	100301400	100401400	1.84583
2	115329638	115429638	1.84565
1	120267123	120367123	1.84542
2	54627744	54727744	1.84505
3	112381368	112481368	1.84431
17	15024329	15124329	1.84407
2	109529566	109629566	1.84389
4	9326675	9426675	1.84327
24	41138118	41238118	1.8429
13	5090551	5190551	1.84264
3	16966512	17066512	1.84224
2	72717314	72817314	1.84171
8	104743675	104843675	1.84061
15	64218891	64318891	1.84002
11	38927907	39027907	1.83925
7	82688006	82788006	1.83889
23	3007244	3107244	1.83881
15	67388858	67488858	1.83792
19	21184819	21284819	1.83759
4	12297417	12397417	1.83738
17	15181350	15281350	1.83705
14	21401750	21501750	1.83701
1	104561949	104661949	1.83672
3	112637676	112737676	1.83667
8	107648578	107748578	1.83656
8	45599334	45699334	1.8359
14	21220425	21320425	1.83563
27	29776880	29876880	1.83522
1	59161823	59261823	1.83498
29	34257733	34357733	1.83477
21	46256991	46356991	1.83454
23	2936741	3036741	1.83416
13	6782490	6882490	1.83407
6	22320829	22420829	1.83378
29	34067889	34167889	1.83359
25	29876299	29976299	1.83321
17	12155921	12255921	1.83279
6	45902024	46002024	1.83272
3	16647698	16747698	1.83213
1	151048952	151148952	1.83175
2	109883731	109983731	1.83084
17	14613197	14713197	1.83084
7	3588010	3688010	1.83081
2	73045009	73145009	1.8303
25	29839853	29939853	1.83025
5	43514202	43614202	1.82976
12	75651730	75751730	1.82962
25	38908268	39008268	1.82952
3	104642180	104742180	1.82943
6	53314486	53414486	1.8285
10	45070363	45170363	1.82825
2	111783601	111883601	1.82794
12	75575884	75675884	1.82716
19	2980787	3080787	1.82628
29	15812754	15912754	1.82622
12	75684789	75784789	1.82497
1	104780876	104880876	1.82466
2	72990794	73090794	1.82452
10	58013283	58113283	1.82439
8	44629690	44729690	1.82406
17	14535293	14635293	1.82384
4	44518872	44618872	1.82339
7	102846453	102946453	1.82324
27	29294004	29394004	1.82298
1	70968566	71068566	1.82251
21	7913519	8013519	1.82196
5	12944692	13044692	1.82073
29	45900072	46000072	1.81997
17	44415220	44515220	1.81988
2	131659295	131759295	1.81981
26	37103527	37203527	1.81967
11	60773035	60873035	1.81954
17	1966477	2066477	1.81949
4	20339131	20439131	1.81945
24	41073055	41173055	1.8186
23	28809913	28909913	1.81843
19	15979304	16079304	1.81757
4	12386935	12486935	1.81734
23	28676683	28776683	1.8162
11	74619490	74719490	1.81611
16	7401110	7501110	1.81591
1	100504270	100604270	1.81571
26	44549087	44649087	1.81504
3	16774934	16874934	1.81487
24	19615030	19715030	1.81439
28	30964523	31064523	1.81373
3	104736540	104836540	1.81346
19	28272961	28372961	1.81335
16	7703811	7803811	1.81267
7	94135040	94235040	1.81258
24	19037583	19137583	1.81249
24	19859818	19959818	1.8117
3	9568383	9668383	1.81111
7	3628926	3728926	1.81063
5	10260410	10360410	1.81057
11	12660094	12760094	1.81022
8	45637234	45737234	1.80956
19	16066943	16166943	1.80956
19	16231856	16331856	1.80762
8	44590302	44690302	1.80721
23	3231515	3331515	1.80645
25	11592130	11692130	1.80578
21	46227180	46327180	1.80452
3	112518346	112618346	1.80376
7	40445876	40545876	1.80323
1	70932194	71032194	1.80299
1	21021169	21121169	1.80286
2	99385353	99485353	1.80239
19	2793167	2893167	1.80122
10	44982545	45082545	1.80088
29	23790188	23890188	1.80081
3	112563336	112663336	1.80064
26	30406749	30506749	1.80014
7	21375896	21475896	1.79992
7	62383321	62483321	1.79969
17	44344183	44444183	1.79924
20	22761848	22861848	1.79905
17	2028334	2128334	1.79895
17	2076164	2176164	1.79831
29	24014114	24114114	1.79829
9	70283153	70383153	1.79825
1	104300215	104400215	1.79824
18	53437685	53537685	1.79731
18	1950625	2050625	1.79727
15	67704386	67804386	1.79616
8	7103536	7203536	1.79594
11	99865259	99965259	1.79511
24	19658866	19758866	1.79497
21	7830045	7930045	1.79484
8	44759581	44859581	1.79461
10	63547932	63647932	1.7929
21	9842272	9942272	1.79278
20	66409172	66509172	1.79269
4	9386126	9486126	1.79266
14	5226247	5326247	1.79194
16	68915302	69015302	1.79184
13	57919830	58019830	1.79134
9	21640022	21740022	1.78954
4	20656677	20756677	1.78922
18	3018881	3118881	1.78802
24	19270585	19370585	1.78796
26	35500593	35600593	1.7874
11	99426140	99526140	1.78724
13	31664822	31764822	1.78693
1	137911901	138011901	1.7869
4	27311501	27411501	1.78688
5	72950764	73050764	1.78687
26	45442835	45542835	1.78662
2	109621384	109721384	1.78653
3	93941763	94041763	1.78636
3	76104266	76204266	1.78558
12	75131562	75231562	1.78558
1	88204361	88304361	1.7855
15	58438745	58538745	1.78521
25	11794480	11894480	1.78446
26	45316323	45416323	1.78404
13	77944621	78044621	1.78395
7	76139850	76239850	1.78355
9	1384148	1484148	1.78337
11	95136690	95236690	1.78334
8	45666021	45766021	1.78317
6	87068368	87168368	1.78304
4	54319482	54419482	1.783
4	54022832	54122832	1.7827
15	30580928	30680928	1.78244
7	40701012	40801012	1.78167
10	63675791	63775791	1.78124
21	11877888	11977888	1.78086
13	6533455	6633455	1.78084
21	16531714	16631714	1.77902
21	46022616	46122616	1.77879
11	60718810	60818810	1.77873
9	21393954	21493954	1.77867
17	14294318	14394318	1.77855
25	38780400	38880400	1.77836
25	18268696	18368696	1.77828
8	45400145	45500145	1.77806
4	44966894	45066894	1.77788
21	10082338	10182338	1.77732
15	58166284	58266284	1.77705
23	28841202	28941202	1.77681
15	64328143	64428143	1.7768
16	7845062	7945062	1.77666
13	6008455	6108455	1.77635
9	1005373	1105373	1.77629
11	36281443	36381443	1.77559
19	16468853	16568853	1.77492
27	29601409	29701409	1.77461
13	5039853	5139853	1.77454
16	20818990	20918990	1.77451
29	10248344	10348344	1.77427
9	66704007	66804007	1.77415
13	56854950	56954950	1.77403
21	45727835	45827835	1.774
7	76067277	76167277	1.77387
3	112689878	112789878	1.77349
20	22862126	22962126	1.77307
9	69849245	69949245	1.77205
7	21517638	21617638	1.77158
7	21235995	21335995	1.77135
8	84212907	84312907	1.77006
23	3196845	3296845	1.76993
2	109833401	109933401	1.76981
4	9240744	9340744	1.7694
11	74903797	75003797	1.7689
8	104685832	104785832	1.76883
16	54052110	54152110	1.76862
9	38772502	38872502	1.76856
13	56355346	56455346	1.76824
8	84247080	84347080	1.76731
13	59476054	59576054	1.7672
3	103220593	103320593	1.76686
8	107571115	107671115	1.76516
14	36752552	36852552	1.76474
6	88899370	88999370	1.76434
1	147012954	147112954	1.76425
15	30648722	30748722	1.76377
13	31039753	31139753	1.76374
1	20688138	20788138	1.76333
10	96728007	96828007	1.7631
25	4585230	4685230	1.76308
4	80955063	81055063	1.76275
4	27241231	27341231	1.76181
18	53786690	53886690	1.76116
11	32012381	32112381	1.76113
1	126711244	126811244	1.7605
11	32242255	32342255	1.76008
19	21562505	21662505	1.76008
3	9413298	9513298	1.75916
10	98409478	98509478	1.75889
14	36511006	36611006	1.75881
4	27479509	27579509	1.7588
4	27425171	27525171	1.75879
10	98222120	98322120	1.75864
2	111913489	112013489	1.75851
15	58606074	58706074	1.75851
25	29920816	30020816	1.75836
8	104617711	104717711	1.75784
16	3845475	3945475	1.75718
13	6742736	6842736	1.75704
5	10466808	10566808	1.75694
13	56939033	57039033	1.75664
16	7889999	7989999	1.75647
23	2980940	3080940	1.75631
7	3665480	3765480	1.75625
8	107453098	107553098	1.75569
26	37142078	37242078	1.75413
16	68204321	68304321	1.75392
9	13855673	13955673	1.75313
19	2550991	2650991	1.75309
9	15916865	16016865	1.7526
14	36892356	36992356	1.75231
19	16030877	16130877	1.75167
18	36051427	36151427	1.75136
18	60463604	60563604	1.75109
8	44718431	44818431	1.751
18	2132702	2232702	1.75093
15	64078755	64178755	1.7508
14	21573688	21673688	1.75079
11	61154776	61254776	1.74895
19	28213271	28313271	1.74846
27	15718914	15818914	1.74812
14	36806574	36906574	1.74778
21	46182700	46282700	1.74773
6	69810768	69910768	1.74751
11	32308717	32408717	1.74741
8	44273073	44373073	1.74711
7	40855350	40955350	1.74686
26	23494915	23594915	1.7465
11	32278108	32378108	1.74645
2	115570295	115670295	1.74642
1	5104584	5204584	1.74631
8	104587220	104687220	1.74607
2	87102712	87202712	1.74604
23	22168032	22268032	1.74595
23	9255097	9355097	1.7455
8	44671376	44771376	1.74549
3	76159578	76259578	1.74531
6	45735263	45835263	1.74524
3	9622353	9722353	1.74509
10	96780207	96880207	1.74486
25	5372717	5472717	1.74399
26	45414205	45514205	1.74335
1	104212462	104312462	1.7424
1	5161110	5261110	1.74224
25	11761926	11861926	1.74074
26	37049536	37149536	1.74018
20	66298720	66398720	1.73943
28	13705825	13805825	1.73934
7	102534643	102634643	1.73922
24	13754760	13854760	1.73922
19	12535543	12635543	1.73897
12	64701266	64801266	1.73896
26	45153276	45253276	1.73885
12	65031446	65131446	1.73858
26	30971861	31071861	1.73839
10	63580867	63680867	1.73835
25	11726425	11826425	1.73823
11	60803106	60903106	1.73807
7	40912322	41012322	1.73802
18	53470671	53570671	1.73791
22	10301677	10401677	1.73727
4	27630846	27730846	1.73687
10	57610946	57710946	1.7367
11	32055003	32155003	1.736
16	7368064	7468064	1.73585
15	30276555	30376555	1.73575
29	15888576	15988576	1.73432
21	45686881	45786881	1.73411
9	70043654	70143654	1.73349
16	68578583	68678583	1.73246
7	66223421	66323421	1.73172
4	20427723	20527723	1.73116
14	19498336	19598336	1.73103
13	31089738	31189738	1.73045
5	72826171	72926171	1.73002
2	115389012	115489012	1.72999
4	80936528	81036528	1.72999
14	19425837	19525837	1.72967
16	68732532	68832532	1.72965
1	88328087	88428087	1.72956
11	9511701	9611701	1.72896
1	126735109	126835109	1.72847
6	15576125	15676125	1.72817
6	88818406	88918406	1.72811
8	1651978	1751978	1.72762
1	104499729	104599729	1.72723
1	146970690	147070690	1.72668
23	22122172	22222172	1.72646
24	57004416	57104416	1.72591
4	112804118	112904118	1.72581
15	58552900	58652900	1.72569
7	62703868	62803868	1.72521
3	9308962	9408962	1.72512
3	76210075	76310075	1.72508
5	51033875	51133875	1.72462
16	20752089	20852089	1.72458
18	53694572	53794572	1.72448
13	78390675	78490675	1.72445
14	19581788	19681788	1.72425
14	19549177	19649177	1.7242
15	18251481	18351481	1.72416
16	8680077	8780077	1.72342
25	11850373	11950373	1.72336
7	83098674	83198674	1.72297
7	73091100	73191100	1.7229
29	1394609	1494609	1.72285
21	7876986	7976986	1.72267
3	9499347	9599347	1.7225
12	75523111	75623111	1.72229
10	96694279	96794279	1.72208
23	22208295	22308295	1.72155
25	19134163	19234163	1.72125
10	63834278	63934278	1.72101
4	112507290	112607290	1.72022
19	28017010	28117010	1.71979
2	35165758	35265758	1.71976
6	87124077	87224077	1.71927
4	87445878	87545878	1.71918
2	115423672	115523672	1.71909
5	43269468	43369468	1.71893
8	44526318	44626318	1.71876
21	16487291	16587291	1.7186
5	51089189	51189189	1.71851
15	64041440	64141440	1.71781
7	66358280	66458280	1.71714
11	19853848	19953848	1.71702
5	27695812	27795812	1.71697
12	9513685	9613685	1.71669
15	67771978	67871978	1.71649
13	4793933	4893933	1.71632
8	55787076	55887076	1.7163
9	88026937	88126937	1.71618
2	73089265	73189265	1.71614
19	15686340	15786340	1.71612
20	16351569	16451569	1.71602
6	93048222	93148222	1.71598
10	57872514	57972514	1.71589
10	96862487	96962487	1.71586
3	16823032	16923032	1.71507
6	92897590	92997590	1.7147
9	84064779	84164779	1.71431
7	3553410	3653410	1.71428
21	10117058	10217058	1.71364
16	3805508	3905508	1.7134
18	36523683	36623683	1.7134
20	55730483	55830483	1.71337
26	23524535	23624535	1.7131
17	2292632	2392632	1.71293
9	21357384	21457384	1.71292
1	59197772	59297772	1.71285
8	1562107	1662107	1.71272
16	68498995	68598995	1.71271
7	61415005	61515005	1.71243
13	57949029	58049029	1.71219
11	74579368	74679368	1.7117
13	77895042	77995042	1.71168
26	14100655	14200655	1.71138
3	103254486	103354486	1.71114
8	45749892	45849892	1.71075
19	2599275	2699275	1.70934
26	30684230	30784230	1.70924
10	97921998	98021998	1.70873
24	56914812	57014812	1.70802
6	87153481	87253481	1.70798
9	83943290	84043290	1.70795
4	54353819	54453819	1.70791
1	51084136	51184136	1.70773
18	25331978	25431978	1.70757
10	37486063	37586063	1.70727
10	98378058	98478058	1.70707
23	46826299	46926299	1.70656
7	82501050	82601050	1.70642
20	55690500	55790500	1.70625
11	74996265	75096265	1.70594
8	84096261	84196261	1.70537
25	36801957	36901957	1.7053
9	21287983	21387983	1.70491
9	87717778	87817778	1.70474
11	19790774	19890774	1.70449
13	31784452	31884452	1.70438
3	111932177	112032177	1.70419
28	1878280	1978280	1.70412
18	60495571	60595571	1.70359
25	30013159	30113159	1.70327
5	52644832	52744832	1.70322
2	115759110	115859110	1.70296
2	25310592	25410592	1.7028
26	14237141	14337141	1.70276
8	107484026	107584026	1.70226
13	77834386	77934386	1.70173
26	14191766	14291766	1.70058
9	38670596	38770596	1.70057
3	112727582	112827582	1.70049
16	3987118	4087118	1.70046
20	66246275	66346275	1.70019
25	38814487	38914487	1.70005
6	92929177	93029177	1.69993
4	12236375	12336375	1.69934
8	51447941	51547941	1.69907
20	34731317	34831317	1.69899
12	64973475	65073475	1.69873
13	56315935	56415935	1.69853
9	87820468	87920468	1.69787
7	66264871	66364871	1.69772
2	124947373	125047373	1.69657
8	83993501	84093501	1.69656
9	66771685	66871685	1.69642
9	50147825	50247825	1.69634
25	29726021	29826021	1.6962
8	25215483	25315483	1.69555
17	44269365	44369365	1.69527
1	151450405	151550405	1.6952
8	44302342	44402342	1.69488
21	7791859	7891859	1.69381
16	54276814	54376814	1.69355
7	62430136	62530136	1.69333
9	86641307	86741307	1.6928
3	9382476	9482476	1.69264
10	57646731	57746731	1.69231
4	10523012	10623012	1.69214
14	2763943	2863943	1.69188
7	40411523	40511523	1.69127
14	50919062	51019062	1.69124
10	96955019	97055019	1.69013
6	62678701	62778701	1.68959
2	35300185	35400185	1.68951
2	109732359	109832359	1.68945
4	44479063	44579063	1.689
3	105300666	105400666	1.68879
11	99502522	99602522	1.68875
15	67881820	67981820	1.68815
8	84135965	84235965	1.68791
23	9109904	9209904	1.68787
11	32103274	32203274	1.68771
11	99944611	100044611	1.68721
18	60432071	60532071	1.68615
10	39368163	39468163	1.68594
1	71068650	71168650	1.68529
10	40004232	40104232	1.68459
9	69903030	70003030	1.68444
14	5109227	5209227	1.68424
17	12414693	12514693	1.68395
15	18245755	18345755	1.68392
11	4855079	4955079	1.68325
21	9933393	10033393	1.68306
19	21225755	21325755	1.68222
13	77869139	77969139	1.68152
8	45308744	45408744	1.68146
7	81916984	82016984	1.6814
11	32405378	32505378	1.68135
26	23738125	23838125	1.68123
7	76168948	76268948	1.681
11	60653320	60753320	1.68088
4	44899544	44999544	1.6806
11	32338554	32438554	1.67937
20	34774282	34874282	1.67928
18	36996169	37096169	1.67899
4	49334144	49434144	1.67753
4	10551740	10651740	1.67747
1	43760013	43860013	1.67671
9	529338	629338	1.67622
11	4885053	4985053	1.67571
2	111729666	111829666	1.67552
2	32429052	32529052	1.67536
6	79678463	79778463	1.67532
2	118211232	118311232	1.67519
17	14346705	14446705	1.67489
3	64027488	64127488	1.67462
7	66405323	66505323	1.67461
10	57578206	57678206	1.67445
1	126676793	126776793	1.6743
9	13166357	13266357	1.67328
18	41423003	41523003	1.67312
2	54678485	54778485	1.6731
1	70890810	70990810	1.67286
22	52073375	52173375	1.67286
11	99905481	100005481	1.67258
24	56880686	56980686	1.67251
11	39139440	39239440	1.67219
9	13135492	13235492	1.6718
17	12263143	12363143	1.67161
2	124913602	125013602	1.67153
8	107609080	107709080	1.67149
11	60563509	60663509	1.67134
4	61265316	61365316	1.67106
15	67950068	68050068	1.67058
15	67282237	67382237	1.67037
29	1219953	1319953	1.66972
2	35387282	35487282	1.66934
15	30405936	30505936	1.66927
28	31010902	31110902	1.66921
4	20231396	20331396	1.66916
7	3483097	3583097	1.66914
6	62760304	62860304	1.66892
7	21549258	21649258	1.6689
14	37043316	37143316	1.66876
1	100575726	100675726	1.66802
2	25263919	25363919	1.66748
5	27860583	27960583	1.66729
3	16599086	16699086	1.667
17	12226555	12326555	1.66694
19	2949106	3049106	1.66658
2	115654151	115754151	1.66649
23	20594107	20694107	1.66641
2	131823585	131923585	1.6661
7	81869546	81969546	1.66606
17	44306984	44406984	1.66595
19	21339155	21439155	1.66594
22	10160861	10260861	1.66551
26	35397073	35497073	1.66524
2	115790152	115890152	1.66522
26	23415216	23515216	1.66505
19	11946374	12046374	1.66428
16	68795434	68895434	1.66417
1	14583153	14683153	1.66412
8	44343965	44443965	1.66402
4	54418984	54518984	1.66374
14	21043624	21143624	1.6633
10	45104310	45204310	1.66322
13	6622553	6722553	1.66313
9	803644	903644	1.66286
7	83068887	83168887	1.66283
17	12643704	12743704	1.6628
27	15873817	15973817	1.66235
29	1436829	1536829	1.66219
23	11077089	11177089	1.66214
11	31154068	31254068	1.66213
17	12458499	12558499	1.66212
12	75161070	75261070	1.66169
10	64131364	64231364	1.66154
8	48715557	48815557	1.66127
4	53970875	54070875	1.6609
7	82662878	82762878	1.66066
4	20300156	20400156	1.66044
11	12713575	12813575	1.66035
17	12376228	12476228	1.66014
24	19363195	19463195	1.66004
23	28591381	28691381	1.65966
7	76003402	76103402	1.65962
3	9212723	9312723	1.65918
15	30160123	30260123	1.65868
16	8272202	8372202	1.65856
29	5992795	6092795	1.65837
4	58995815	59095815	1.65765
7	40330640	40430640	1.65765
1	27195777	27295777	1.65757
21	11737347	11837347	1.65746
4	44727377	44827377	1.65644
2	109919844	110019844	1.65616
1	51358978	51458978	1.6561
5	43148260	43248260	1.65592
7	69388060	69488060	1.65583
20	34495025	34595025	1.65581
5	12650252	12750252	1.65577
5	43397786	43497786	1.65564
7	82623095	82723095	1.6554
5	65704015	65804015	1.6553
4	44552696	44652696	1.65501
4	54242215	54342215	1.65442
28	13664073	13764073	1.6543
6	48783493	48883493	1.65408
9	38989137	39089137	1.65394
9	87669318	87769318	1.65379
28	31065844	31165844	1.65375
26	37424940	37524940	1.65372
2	112118733	112218733	1.65265
29	1312123	1412123	1.65247
4	10454647	10554647	1.65245
5	12621367	12721367	1.65193
1	151353609	151453609	1.65184
11	4961269	5061269	1.65178
7	82465762	82565762	1.65162
9	1335667	1435667	1.65136
14	19464007	19564007	1.65079
9	66804314	66904314	1.65071
9	21501049	21601049	1.65051
20	34531051	34631051	1.6504
8	45511162	45611162	1.65033
2	78715117	78815117	1.65031
18	38822365	38922365	1.65006
8	107419576	107519576	1.65002
12	75604770	75704770	1.64949
3	112076025	112176025	1.64931
20	12842132	12942132	1.64899
2	78631084	78731084	1.64875
11	99834142	99934142	1.64875
27	12835355	12935355	1.64875
26	30492409	30592409	1.64863
1	71029408	71129408	1.6484
6	21131931	21231931	1.64778
13	56392157	56492157	1.64772
1	35478794	35578794	1.64768
13	59517303	59617303	1.6476
16	3898251	3998251	1.64749
6	22343820	22443820	1.64676
18	38759404	38859404	1.64609
11	36902832	37002832	1.64605
18	3059462	3159462	1.64596
18	41278140	41378140	1.64593
25	36878267	36978267	1.64591
3	13689435	13789435	1.64588
19	27681088	27781088	1.6458
3	75774971	75874971	1.64576
8	84052230	84152230	1.64574
2	72641503	72741503	1.64564
2	125083592	125183592	1.64559
7	102922828	103022828	1.64546
20	22603045	22703045	1.64502
2	78267594	78367594	1.6449
4	12613607	12713607	1.64485
14	21010060	21110060	1.64445
23	21052001	21152001	1.64412
21	16928764	17028764	1.64391
19	2843208	2943208	1.64303
2	118353559	118453559	1.64287
6	87460728	87560728	1.64276
20	34828424	34928424	1.64261
14	36939362	37039362	1.64247
2	72673206	72773206	1.64118
19	12044225	12144225	1.64099
10	63721451	63821451	1.64054
25	18336870	18436870	1.64025
21	15991268	16091268	1.64024
26	37456837	37556837	1.64018
15	18020527	18120527	1.64006
25	5405667	5505667	1.63998
29	46475657	46575657	1.63997
5	27724631	27824631	1.63963
17	7086796	7186796	1.63963
22	51501660	51601660	1.6396
7	3758398	3858398	1.63956
11	9449656	9549656	1.63937
12	54079088	54179088	1.6392
29	23819363	23919363	1.63885
4	58925013	59025013	1.63883
21	11775426	11875426	1.63847
12	65103147	65203147	1.63846
6	62715353	62815353	1.63826
4	10350731	10450731	1.63772
4	112882771	112982771	1.63771
2	54867783	54967783	1.63752
9	88061611	88161611	1.63745
26	36960834	37060834	1.63745
16	20929206	21029206	1.63735
13	72577615	72677615	1.63705
26	30435685	30535685	1.63691
8	104254380	104354380	1.63679
21	16970489	17070489	1.63657
9	38818168	38918168	1.6364
26	37005900	37105900	1.63626
8	104656757	104756757	1.63624
4	58725346	58825346	1.63612
1	104861625	104961625	1.63601
2	109698345	109798345	1.63552
2	118469831	118569831	1.63548
5	10098306	10198306	1.6354
5	2443778	2543778	1.63539
5	51213421	51313421	1.63512
10	37539211	37639211	1.63499
26	44509521	44609521	1.63433
10	63980311	64080311	1.63425
6	69856314	69956314	1.63411
18	60556668	60656668	1.63366
2	35416386	35516386	1.6333
6	62887396	62987396	1.63325
28	30877250	30977250	1.63297
20	55845865	55945865	1.63263
25	29970832	30070832	1.63245
27	36598499	36698499	1.63214
9	84097442	84197442	1.63194
1	26975932	27075932	1.63184
25	30042867	30142867	1.63179
15	39518541	39618541	1.63159
4	54290099	54390099	1.63147
2	124835681	124935681	1.63146
2	124785726	124885726	1.63115
17	12188292	12288292	1.63078
25	11892612	11992612	1.63066
17	15396205	15496205	1.63056
6	87506576	87606576	1.63046
10	43149273	43249273	1.63036
14	21640917	21740917	1.63002
2	87681825	87781825	1.62992
23	20558053	20658053	1.62979
8	1597972	1697972	1.62951
7	93944842	94044842	1.62924
6	47943414	48043414	1.62914
20	22658010	22758010	1.62879
11	20252466	20352466	1.62827
26	44713296	44813296	1.62764
23	20977323	21077323	1.62748
2	109973009	110073009	1.62704
4	87829895	87929895	1.62704
1	59333709	59433709	1.62665
1	104438780	104538780	1.62665
26	14056442	14156442	1.62662
16	4237354	4337354	1.62618
20	22717686	22817686	1.62587
11	99985895	100085895	1.62556
10	44951585	45051585	1.62551
25	5069776	5169776	1.62545
13	4916684	5016684	1.62531
2	75477198	75577198	1.62504
8	48794147	48894147	1.62501
2	118317405	118417405	1.62487
7	73427721	73527721	1.62476
1	9993939	10093939	1.6247
8	82626680	82726680	1.6244
8	83951144	84051144	1.62315
5	42844484	42944484	1.62222
14	25521019	25621019	1.62198
28	1920684	2020684	1.62188
6	62641874	62741874	1.62177
29	22588037	22688037	1.62169
25	18388992	18488992	1.62118
16	8344131	8444131	1.62111
27	29323373	29423373	1.62098
3	112123594	112223594	1.62076
11	60514735	60614735	1.62076
7	82109989	82209989	1.62069
25	5344146	5444146	1.62053
21	11693689	11793689	1.62034
15	18074440	18174440	1.61972
25	18992730	19092730	1.61972
25	36948142	37048142	1.61957
4	2255591	2355591	1.61919
15	64259596	64359596	1.619
20	16091935	16191935	1.61899
8	67120996	67220996	1.61891
9	64107848	64207848	1.6183
3	111865776	111965776	1.61822
6	89145250	89245250	1.61821
6	84415351	84515351	1.61778
9	70000100	70100100	1.61759
1	32557163	32657163	1.61738
8	84170920	84270920	1.61706
9	86416311	86516311	1.61701
4	80779555	80879555	1.61679
7	93811373	93911373	1.61668
16	58147074	58247074	1.61652
2	54978971	55078971	1.61632
7	40561254	40661254	1.61632
8	48744899	48844899	1.61628
10	56045542	56145542	1.6161
1	45833122	45933122	1.61572
23	22068527	22168527	1.61554
21	10037489	10137489	1.61538
3	48102000	48202000	1.61535
4	49408643	49508643	1.61518
8	67176424	67276424	1.61511
6	45860545	45960545	1.615
15	67741917	67841917	1.61498
2	79405249	79505249	1.6148
1	51128523	51228523	1.61476
20	6499046	6599046	1.61448
8	82570832	82670832	1.61432
22	52377609	52477609	1.61362
15	64150661	64250661	1.6135
25	18811722	18911722	1.61323
6	92857534	92957534	1.61318
2	109802935	109902935	1.61303
27	29921956	30021956	1.61303
17	7042196	7142196	1.61289
1	43799860	43899860	1.61288
9	64146339	64246339	1.6124
27	30083309	30183309	1.61233
17	6549810	6649810	1.61214
6	48863083	48963083	1.61195
6	84451582	84551582	1.61192
2	73616511	73716511	1.61093
2	111694922	111794922	1.61049
28	41247603	41347603	1.61028
2	115053950	115153950	1.61005
9	83996454	84096454	1.60989
26	37373516	37473516	1.60971
8	1761175	1861175	1.60967
10	35271417	35371417	1.6096
15	64188530	64288530	1.60928
23	29040838	29140838	1.60926
10	63874047	63974047	1.60921
15	34891229	34991229	1.6092
11	99607625	99707625	1.60905
19	12265194	12365194	1.60904
1	60032074	60132074	1.60874
7	102796776	102896776	1.60869
1	32521782	32621782	1.60844
4	10588467	10688467	1.60837
8	67389818	67489818	1.60821
4	27212362	27312362	1.60814
23	9056572	9156572	1.60814
6	15688674	15788674	1.60805
9	66835718	66935718	1.6079
4	26940652	27040652	1.60783
11	19953586	20053586	1.60766
23	11380272	11480272	1.60751
2	115142820	115242820	1.60749
9	1478842	1578842	1.60742
12	54218659	54318659	1.60742
23	46762878	46862878	1.60731
20	55526978	55626978	1.60728
21	56005225	56105225	1.60705
20	55771533	55871533	1.60698
28	23377932	23477932	1.60697
8	55728580	55828580	1.60663
19	57497622	57597622	1.6066
15	58289592	58389592	1.60647
17	15302018	15402018	1.60645
18	3172592	3272592	1.60607
10	61770508	61870508	1.60605
19	2380146	2480146	1.60578
21	11924367	12024367	1.60539
1	59364390	59464390	1.6049
9	15725150	15825150	1.60474
10	16994540	17094540	1.60452
18	41091316	41191316	1.60403
20	64755620	64855620	1.60374
23	3088702	3188702	1.60357
1	45796091	45896091	1.60311
29	15931886	16031886	1.60309
7	76347153	76447153	1.60303
18	36780575	36880575	1.60281
3	17076094	17176094	1.60277
9	66655457	66755457	1.6027
10	39974474	40074474	1.60256
26	23588909	23688909	1.60247
21	11592288	11692288	1.60242
25	5303726	5403726	1.60218
19	12337999	12437999	1.6013
4	87757301	87857301	1.60125
6	92963459	93063459	1.6008
7	73282167	73382167	1.60056
4	58891218	58991218	1.6002
28	29783998	29883998	1.6
6	70119162	70219162	1.59987
11	99470545	99570545	1.59974
20	34997246	35097246	1.59951
20	16251244	16351244	1.59941
3	16893228	16993228	1.5994
9	64063283	64163283	1.59893
5	2476878	2576878	1.59825
23	46859387	46959387	1.59808
4	112762968	112862968	1.59754
5	2410736	2510736	1.5974
6	45688088	45788088	1.59735
6	52957147	53057147	1.59735
28	41333001	41433001	1.59721
8	104557287	104657287	1.59698
20	6637713	6737713	1.59682
18	53560384	53660384	1.59652
2	79436248	79536248	1.59627
7	93855224	93955224	1.59596
2	78829754	78929754	1.59591
18	36703333	36803333	1.59556
6	47894843	47994843	1.59552
9	86556794	86656794	1.59534
10	61814352	61914352	1.59511
13	57042557	57142557	1.595
1	88238787	88338787	1.59494
10	96616625	96716625	1.59449
14	85862880	85962880	1.59408
16	55737435	55837435	1.59405
23	21452678	21552678	1.59357
11	36277573	36377573	1.5933
28	29750079	29850079	1.59308
5	10171140	10271140	1.59307
1	21373543	21473543	1.59291
23	29116112	29216112	1.59291
8	67427506	67527506	1.59239
18	41391885	41491885	1.5923
5	37846242	37946242	1.59204
25	29686183	29786183	1.59141
10	39437766	39537766	1.59112
14	21252969	21352969	1.59094
6	68478130	68578130	1.59091
22	9824451	9924451	1.59082
3	106689463	106789463	1.59032
9	1194955	1294955	1.59027
2	25460613	25560613	1.5898
12	79317676	79417676	1.58969
2	116301103	116401103	1.58962
6	45654214	45754214	1.5896
6	96094838	96194838	1.58914
4	44613471	44713471	1.58889
4	44802368	44902368	1.58889
9	67145240	67245240	1.58888
10	39611792	39711792	1.5883
1	5190284	5290284	1.58822
1	21114412	21214412	1.58817
11	39063246	39163246	1.58804
6	62941870	63041870	1.58802
28	13376258	13476258	1.58798
4	61351989	61451989	1.58796
2	109774326	109874326	1.58787
8	104293016	104393016	1.58723
22	8301924	8401924	1.58707
12	79370183	79470183	1.58675
19	16138145	16238145	1.58663
19	2313948	2413948	1.58659
7	81995121	82095121	1.58656
1	27239997	27339997	1.58639
14	50956343	51056343	1.58604
14	84673924	84773924	1.58597
1	10099214	10199214	1.58565
4	12760373	12860373	1.58499
8	25091999	25191999	1.58483
24	51858206	51958206	1.58463
18	29586547	29686547	1.5842
21	11951558	12051558	1.58381
3	105446693	105546693	1.5838
5	12567400	12667400	1.58375
10	17026800	17126800	1.58358
4	61309074	61409074	1.58352
4	27666020	27766020	1.58346
4	12874629	12974629	1.58317
13	58383299	58483299	1.58297
1	5420121	5520121	1.58283
10	39502571	39602571	1.58281
16	68664531	68764531	1.58243
6	69548991	69648991	1.58237
4	58958164	59058164	1.58234
6	68507747	68607747	1.58231
19	16428978	16528978	1.5823
22	18081036	18181036	1.58216
19	15524426	15624426	1.58206
25	36979893	37079893	1.58175
2	32385308	32485308	1.58143
26	23458864	23558864	1.58098
7	63219454	63319454	1.58065
20	34916555	35016555	1.58038
6	68888118	68988118	1.57961
6	21207572	21307572	1.57951
16	68135951	68235951	1.57946
6	79079246	79179246	1.57944
7	76266515	76366515	1.57896
13	6089950	6189950	1.57858
3	104705902	104805902	1.57845
4	12086028	12186028	1.57831
6	15651965	15751965	1.57813
9	13823820	13923820	1.57794
21	6987016	7087016	1.57765
13	6139030	6239030	1.57716
24	56778470	56878470	1.57701
2	25411019	25511019	1.57697
2	78794910	78894910	1.57697
3	17002405	17102405	1.5765
10	61737789	61837789	1.57646
25	4329659	4429659	1.57618
28	5317500	5417500	1.57591
23	28962556	29062556	1.57558
15	39549454	39649454	1.57521
10	55988286	56088286	1.57503
29	7644313	7744313	1.57488
11	20465450	20565450	1.57482
12	19831053	19931053	1.57481
3	9077193	9177193	1.57477
9	83893166	83993166	1.57464
4	8910292	9010292	1.57422
19	15495827	15595827	1.57418
5	9878886	9978886	1.57363
17	15269068	15369068	1.57362
23	20775397	20875397	1.57355
14	25447962	25547962	1.57346
17	41220465	41320465	1.57335
8	44395968	44495968	1.57313
7	81760589	81860589	1.57296
1	14539393	14639393	1.5729
19	12172208	12272208	1.57277
4	10488527	10588527	1.57276
12	50006977	50106977	1.57269
6	92592913	92692913	1.5726
14	51734314	51834314	1.57259
16	55783307	55883307	1.57254
20	16420628	16520628	1.5725
5	68097151	68197151	1.57232
5	88689695	88789695	1.57205
21	7758696	7858696	1.57147
10	37733715	37833715	1.57142
3	75729045	75829045	1.57101
28	8954739	9054739	1.57084
17	41493097	41593097	1.57056
3	112022099	112122099	1.57047
11	9393982	9493982	1.57039
20	12813319	12913319	1.5702
12	50206169	50306169	1.57003
1	70812843	70912843	1.56962
3	104229679	104329679	1.56954
12	75280636	75380636	1.56945
17	49664751	49764751	1.5692
4	44761194	44861194	1.56917
12	50176850	50276850	1.56896
9	78226541	78326541	1.56865
19	2699452	2799452	1.56829
7	73362545	73462545	1.56818
4	61564821	61664821	1.5681
17	41600462	41700462	1.56792
9	83810810	83910810	1.56789
21	17014671	17114671	1.56779
2	25515983	25615983	1.56765
20	64813159	64913159	1.56763
4	10646439	10746439	1.56746
13	72763352	72863352	1.56722
2	35269957	35369957	1.56717
11	39101500	39201500	1.56713
11	9359647	9459647	1.567
21	9789029	9889029	1.56679
25	29645850	29745850	1.56678
2	11300192	11400192	1.56629
4	49104243	49204243	1.56584
5	12134026	12234026	1.56581
1	5514182	5614182	1.56576
5	27777496	27877496	1.5656
21	11810105	11910105	1.56532
6	68983849	69083849	1.56495
9	87754040	87854040	1.56479
12	53940263	54040263	1.5647
18	53631273	53731273	1.5647
14	25410885	25510885	1.56454
24	56991493	57091493	1.56434
6	782609	882609	1.56418
2	87639572	87739572	1.5641
3	64060673	64160673	1.56394
4	80895915	80995915	1.5636
2	118437400	118537400	1.56334
24	40951328	41051328	1.56328
16	27593374	27693374	1.56318
23	9140014	9240014	1.56314
27	5075675	5175675	1.56265
10	37349646	37449646	1.56234
4	10268838	10368838	1.56228
21	7037411	7137411	1.56224
28	842714	942714	1.56209
1	26870343	26970343	1.56192
1	46333081	46433081	1.56094
23	21083953	21183953	1.56088
3	81235471	81335471	1.56062
2	118175098	118275098	1.56059
1	46166784	46266784	1.5602
7	102571306	102671306	1.56016
20	55560966	55660966	1.56005
28	41093998	41193998	1.55974
19	2344629	2444629	1.55933
5	42810491	42910491	1.55914
13	41177216	41277216	1.55892
4	80749668	80849668	1.55881
2	11435925	11535925	1.55868
16	55662789	55762789	1.55868
24	56603957	56703957	1.55851
20	12985756	13085756	1.55836
24	32251474	32351474	1.55778
7	73253172	73353172	1.55773
23	28933595	29033595	1.55761
14	84884538	84984538	1.55731
21	2459853	2559853	1.5573
2	75428034	75528034	1.55698
5	37893297	37993297	1.55696
4	27147446	27247446	1.55666
1	32598201	32698201	1.55639
16	76404543	76504543	1.55638
17	49595887	49695887	1.55619
15	67155186	67255186	1.55615
16	76444319	76544319	1.55608
6	21174685	21274685	1.55587
10	34231066	34331066	1.55575
19	27639196	27739196	1.55574
1	147654741	147754741	1.55544
2	32464108	32564108	1.55527
7	40268195	40368195	1.55523
24	20209734	20309734	1.55485
4	12540559	12640559	1.55459
14	21609750	21709750	1.55445
11	95105035	95205035	1.55429
13	78070150	78170150	1.55385
10	56090683	56190683	1.55384
28	2376812	2476812	1.55371
1	150793914	150893914	1.55321
27	29809607	29909607	1.55313
3	3778981	3878981	1.55308
8	1725615	1825615	1.55297
9	67096104	67196104	1.55293
15	32749035	32849035	1.55245
21	12050306	12150306	1.55235
19	57529008	57629008	1.55202
2	87501902	87601902	1.55167
8	82659587	82759587	1.55153
12	75006548	75106548	1.55143
8	5063748	5163748	1.55125
19	20751340	20851340	1.55108
2	124756799	124856799	1.55073
2	118384546	118484546	1.55066
8	25183986	25283986	1.55065
13	6046733	6146733	1.55031
25	4154473	4254473	1.54997
17	14434425	14534425	1.54979
1	46371838	46471838	1.54966
2	79357462	79457462	1.54955
7	21610427	21710427	1.54876
8	44494716	44594716	1.54842
17	14393558	14493558	1.54835
29	20571772	20671772	1.54827
1	60079151	60179151	1.5481
12	79567866	79667866	1.54797
2	87178879	87278879	1.54796
1	5248941	5348941	1.5479
4	58845279	58945279	1.5478
22	52165008	52265008	1.54762
8	67581747	67681747	1.54744
6	61853603	61953603	1.54739
28	13323475	13423475	1.54689
7	102661210	102761210	1.54686
11	30958409	31058409	1.54678
7	102887129	102987129	1.54646
18	2338594	2438594	1.54632
12	19496312	19596312	1.54602
14	5413802	5513802	1.5458
8	25015222	25115222	1.54537
3	112775397	112875397	1.54525
3	103298119	103398119	1.54522
10	55850005	55950005	1.54478
21	17186051	17286051	1.54469
6	61934096	62034096	1.54463
12	79510651	79610651	1.54444
28	29881763	29981763	1.54384
3	9738047	9838047	1.54368
18	60316510	60416510	1.54363
23	21569562	21669562	1.54341
7	76213155	76313155	1.5434
11	38888506	38988506	1.54322
22	38379911	38479911	1.5432
20	12613796	12713796	1.54314
1	44272066	44372066	1.54285
12	62489031	62589031	1.54249
1	44391627	44491627	1.54242
1	26915515	27015515	1.54234
15	15598958	15698958	1.54228
14	43667186	43767186	1.54227
9	13320701	13420701	1.54207
2	87145086	87245086	1.54191
7	76299544	76399544	1.54184
10	96992379	97092379	1.54165
4	49156464	49256464	1.54146
1	149232601	149332601	1.54118
19	12366670	12466670	1.54116
6	87606043	87706043	1.5407
18	60380648	60480648	1.54034
11	39207147	39307147	1.54001
22	52008077	52108077	1.53994
12	75422140	75522140	1.53985
12	54136555	54236555	1.53967
14	50867989	50967989	1.53967
19	12305060	12405060	1.53965
7	102983114	103083114	1.53957
2	116766088	116866088	1.53954
10	56665308	56765308	1.5395
18	25261872	25361872	1.5395
8	48659979	48759979	1.53947

## Sheet: Table S9
Table S9. Gene annotation of candidate regions
iHS_DS-A	CLR_DS-A	FST_DS-B	FST_DS-C	XPEHH_DS-B	XPEHH_DS-C	DS-A intersection	DS-B intersection	DS-C intersection
ABCA1	A1BG	AADAT	A3GALT2	AARS	AADAT	ABCE1	ABL1	ABI3BP
ABCC11	ABCA7	AATK	AANAT	ABCB8	AARS	ABI3BP	ADAMTS17	ADAMTSL1
ABCC12	ABCC4	ABCA13	ABCC3	ABCC11	ABCA13	ACAD8	ADAMTS3	ADGRA2
ABCC5	ABCD4	ABCB10	ABCC5	ABI2	ABCB1	ACSBG1	AGBL1	AGBL1
ABCE1	ABCE1	ABHD12B	ABCG1	ABL1	ABCB4	ADAM10	AGMO	AGPAT4
ABI1	ABCF3	ABHD2	ABCG2	ACER3	ABCC2	ADTRP	AGPAT4	ALDH1A1
ABI3BP	ABHD16A	ABI3BP	ABHD1	ACVR2A	ABHD17A	AGO2	AOC1	ANK3
ABLIM2	ABHD3	ABL1	ABHD11	ADAM29	ABHD8	ALDOB	ARMC12	ANKRD55
ACACA	ABHD6	ABLIM3	ABHD14A	ADAMTS17	ABI3BP	ALOX12	ARMC5	ASH1L
ACAD8	ABI3BP	ABR	ABHD14B	ADAMTS3	ABR	AMBRA1	ATP2B2	ATP8A1
ACD	ABL1	ABTB2	ABHD4	ADD2	ABTB2	ANAPC10	ATP6V1B1	B3GNT9
ACO1	ABO	ACAP2	ABI3BP	ADGRB2	ACACB	ANGPT4	BAHCC1	BAZ2B
ACP5	ABRA	ACOD1	ACBD6	ADGRD1	ACSM3	ANXA5	BMPER	BLOC1S3
ACSBG1	ACAD8	ACOX2	ACER2	ADGRF1	ACSM4	AP3B1	C1H3orf52	C14H8orf59
ACSF3	ACADSB	ACSL3	ACOT7	ADGRF5	ACSS3	ARHGAP24	C4BPA	C18H16orf70
ACTR6	ACAP1	ACSM1	ACOXL	ADIPOQ	ACTL6B	ASGR2	C4BPB	C28H10orf11
ADA	ACOT7	ACTL10	ACP2	ADRA1D	ADA	ATG14	C6H4orf19	C4H7orf57
ADAM10	ACSBG1	ACTR10	ACRV1	ADRA2A	ADAM15	ATP12A	CALB1	C6H4orf22
ADAMTS19	ACTG2	ACTR5	ACSL1	AFP	ADAM29	AURKB	CAMKK2	C9
ADAMTSL1	ACTN4	ADA	ACSL5	AGBL1	ADAMTSL1	BAZ1A	CCDC180	CCNE1
ADAMTSL3	ACVR2A	ADAM11	ACTBL2	AGGF1	ADAR	BCL6B	CCDC73	CELF4
ADCY9	ADAM10	ADAM19	ACTL7B	AGMO	ADAT3	BNC2	CCSER1	CLDN12
ADGRB3	ADAM23	ADAMTS12	ACTL9	AGP	ADGRA2	BORCS6	CDH17	CLK2
ADGRF3	ADAM33	ADAMTS15	ACTR1B	AGPAT4	ADGRF1	BRE	CDH22	CLYBL
ADGRL3	ADAM8	ADAMTS17	ACVR1B	AGPS	ADGRF5	C19H17orf49	CHAT	CNTNAP2
ADRM1	ADAM9	ADAMTS3	ACVR2A	AGTPBP1	ADGRG6	C6H4orf22	CHD9	DAB2
ADTRP	ADAMTS6	ADAMTS5	ACVRL1	AHSP	ADNP	CAMTA1	CLPB	DEFB136
AFAP1	ADAT2	ADAMTS8	ACY1	AIF1	ADRB3	CAPZB	CNBD1	DLG2
AFDN	ADD1	ADAMTSL1	ADAMTS17	AJAP1	AFF3	CBLN1	CNTN2	DYSF
AGGF1	ADGB	ADAMTSL3	ADAMTS18	AKNAD1	AGBL1	CCDC121	CNTNAP2	E2F5
AGO2	ADGRV1	ADCY7	ADAMTSL1	AKR1A1	AGFG2	CCSER1	CNTNAP5	EBF1
AGRP	ADM	ADCY8	ADAMTSL3	ALAD	AGPAT4	CELF6	CPNE4	EDN3
AHSA1	ADM5	ADGRB3	ADAT2	ALB	AGPS	CENPJ	CPS1	EMX2
AIG1	ADRA2A	ADGRL3	ADCY8	ALDH1A1	AHCYL2	CFL2	CRIM1	ERG
AJUBA	ADTRP	ADGRL4	ADD3	ALDH1B1	AIF1	CGNL1	CSRNP3	ERLIN2
AKAP5	AGL	ADI1	ADGRA2	AMHR2	AIMP2	CHRAC1	CTNNBL1	FAM189A2
AKAP6	AGO2	ADIG	ADGRB3	ANAPC5	ALDH1A1	CHRM4	DAB1	FAM189B
AKAP7	AGRN	ADIRF	ADGRG7	ANKRD11	ALG11	CHTF8	DBNDD2	FBLN5
AKAP9	AHCYL1	ADM	ADGRL3	ANKRD17	ALKBH2	CLINT1	DDX56	FBXL17
ALDH1A2	AIDA	ADNP	ADGRL4	ANKRD2	AMMECR1L	CLYBL	DEPDC1B	FCF1
ALDOB	AIM1	ADRB1	ADM	ANKRD24	ANGPT4	CNTNAP5	DGKB	FCHSD2
ALG8	AIMP1	AFAP1L1	ADNP2	ANKRD42	ANK3	COPS4	DGKI	FDPS
ALK	AIP	AFDN	ADPRH	ANKRD44	ANKK1	CRYL1	DISC1	GABPB1
ALKBH5	AK4	AFF1	ADRB2	ANKRD53	ANKLE1	CTC1	DLG2	GALNTL6
ALOX12	AKAP2	AFF3	ADSL	ANKRD66	ANKRD17	CTNNA1	DPP6	GAP43
ALPL	AKR1A1	AFTPH	ADSSL1	ANTXR1	ANKRD37	CWC27	DSTYK	GPC5
AMBRA1	ALCAM	AGAP1	ADTRP	AOC1	ANKRD55	CYSTM1	DYSF	HCN3
AMN1	ALDH3B1	AGBL1	AFAP1	AP2B1	ANKRD61	DBF4	EIF2A	HDC
ANAPC10	ALDH9A1	AGMO	AFAP1L2	APBA3	ANKRD66	DDR2	EIF4B	HIVEP3
ANGPT4	ALDOB	AGPAT4	AFMID	APOM	ANKS4B	DIAPH3	EPHA5	HORMAD2
ANKH	ALG3	AGPAT5	AGAP1	AREL1	ANO8	DLD	EPHA6	HTR1E
ANKRD11	ALKBH4	AGRN	AGBL1	ARHGEF1	ANO9	DLG2	EYA4	HYDIN
ANKRD13C	ALOX12	AHCYL2	AGBL5	ARHGEF17	AP2A2	DNAJA4	FAM135B	IL10
ANKRD28	ALOX12B	AHI1	AGK	ARL14	APBA1	DNAJC2	FAM46A	KCNMB2
ANKRD33B	ALOXE3	AHNAK	AGPAT4	ARL2	APCDD1L	DNAJC5G	FAM81A	LGR5
ANKRD44	AMBP	AIG1	AGR3	ARMC12	APOC2	DPYD	FBXL7	LIF
ANKRD45	AMBRA1	AK5	AHI1	ARMC5	APOC4	DSCAM	FBXO28	LNP1
ANKS1B	AMOTL1	AK9	AHSP	ARMC7	APOE	DTNB	FCHO2	LOC100861197
ANXA4	ANAPC10	AKAP13	AICDA	ARPC5L	APPBP2	EIF2B4	FIBCD1	LOC102170556
ANXA5	ANAPC15	AKAP6	AIG1	ARPP21	ARAP1	EMC2	FNDC3B	LOC102171361
AP1AR	ANGPT4	AKAP7	AK8	ASIC2	ARHGEF15	EPS15	FOXP2	LOC102171744
AP1G1	ANGPTL5	AKAP9	AKAP9	ASIC3	ARHGEF17	EXD2	FUT8	LOC102172002
AP3B1	ANGPTL7	AKT3	AKR1A1	ASNS	ARHGEF2	FAF1	GADL1	LOC102172074
AP3S1	ANKIB1	ALDH3B1	AKR1B1	ATAT1	ARRDC4	FAM110A	GALNT13	LOC102172692
APRT	ANKRD17	ALG1	AKR1D1	ATF3	ASB6	FAM159B	GALNTL6	LOC102175315
AQP10	ANKRD23	ALG5	ALDH1A1	ATG9B	ASCC2	FAM19A2	GCSAM	LOC102176241
AQP3	ANKRD31	ALG6	ALDH1L1	ATIC	ASH1L	FAM63B	GLT1D1	LOC102178328
AQP7	ANKRD39	ALK	ALDH5A1	ATP2A3	ASH2L	FBN1	GPC5	LOC102179254
ARFGEF1	ANKRD55	ALKBH8	ALDH8A1	ATP2B1	ASIC2	FBXL17	GPC6	LOC102182631
ARHGAP11A	ANKRD65	ALMS1	ALDH9A1	ATP2B2	ASS1	FBXO34	GPHN	LOC102183638
ARHGAP24	ANO6	ALPK2	ALG6	ATP5B	ATAD2B	FCMR	GRID2	LOC102184601
ARHGAP5	ANXA5	ALPK3	ALKBH3	ATP5S	ATAT1	FGF12	GRM5	LOC102184796
ARHGEF17	AP2M1	AMER3	ALKBH4	ATP6V1B1	ATF6	FLI1	GRM7	LOC102185156
ARHGEF25	AP3B1	AMOTL1	ALKBH6	ATP6V1G2	ATG14	FRYL	GSE1	LOC102189789
ARID4B	APCDD1	ANAPC15	ALPK3	AVPR1B	ATG16L2	GABPB1	HDAC9	LOC102190415
ARL5C	APLF	ANAPC16	ALPL	B3GNT2	ATIC	GDNF	HECW2	LOC102191701
ARMC10	APOBEC4	ANGPT4	ALX1	BAG6	ATL2	GJA3	HN1	LOC106501935
ARMC9	APOM	ANGPTL5	ALX4	BAHCC1	ATM	GJB2	HPSE2	LOC106501936
ARRB1	ARAP1	ANK1	AMD1	BANP	ATP12A	GJB6	IQUB	LOC106502499
ASAP3	ARCN1	ANK2	AMER2	BATF2	ATP1A1	GPC5	ITGAX	LOC106502548
ASGR2	AREL1	ANKRD10	AMHR2	BATF3	ATP5E	GPN1	IZUMO3	LOC106503103
ASTN1	ARF1	ANKRD28	AMOTL1	BAZ2A	ATP6V1F	GRM4	JAK1	LOC106503664
ATAD2B	ARFGEF2	ANKRD6	AMPD1	BAZ2B	ATP6V1G2	GTF3C2	KCNH2	LOC108633764
ATF3	ARG2	ANKRD63	AMPH	BBS9	ATP7B	HES1	KCNU1	LOC108635924
ATG14	ARHGAP24	ANKS1A	AMT	BCAM	ATP8A1	HES7	KIAA0391	LOC108636589
ATP12A	ARHGAP26	ANKS1B	AMTN	BCL3	ATP8B1	HEXA	KIAA0586	LRP1B
ATP2B2	ARHGAP35	ANO2	AMZ2	BLM	ATP8B3	HINT3	KLHL29	LRRCC1
ATP6V0D1	ARHGAP45	ANO5	ANAPC15	BMP10	AUTS2	HSD17B7	KPNA4	MAB21L3
ATP8B2	ARHGEF12	ANTXRL	ANAPC2	BMPER	B3GNT2	IFFO2	KRT18	MAP3K4
ATPAF2	ARHGEF33	AOAH	ANGPT2	BPI	B3GNT9	IGIP	KRT8	MAPKAPK2
ATR	ARHGEF7	AOC1	ANGPTL5	BRINP1	B4GALNT4	IL20	LARP1	MRPL1
ATRAID	ARID1B	APBB1IP	ANK3	BSPRY	BABAM1	IL24	LOC102168677	NCALD
ATXN7L3B	ARID3A	APBB2	ANKFY1	BTBD9	BAC5	IL5	LOC102168912	NCAM1
AURKB	ARIH1	APOD	ANKH	BTG3	BAC7.5	IL7	LOC102169223	NDUFV1
AVL9	ARIH2	APRT	ANKRD31	C11H2orf15	BACH1	INSIG1	LOC102169522	NELL1
AVPR1A	ARL2BP	ARAP2	ANKRD33	C13H10orf67	BAG4	IQCG	LOC102173650	NIT2
B3GNT2	ARL4C	AREG	ANKRD39	C13H20orf27	BAG6	IRAK3	LOC102174033	NKPD1
B3GNT9	ARL5A	ARHGAP17	ANKRD44	C14H8orf89	BAIAP2L1	IRF1	LOC102174496	NKX2-1
B4GALNT1	ARL8A	ARHGAP24	ANKRD53	C16H1orf186	BASP1	ITM2B	LOC102174582	NRG3
B4GALNT3	ARPC5	ARHGAP26	ANKRD55	C19H17orf50	BAZ2B	KCND2	LOC102175023	NRXN1
BAC5	ARSK	ARHGAP27	ANKRD6	C1H21orf62	BBS5	KIAA0391	LOC102175047	NSUN2
BAC7.5	AS3MT	ARHGAP32	ANKS1A	C1H21orf91	BCAM	KLRF2	LOC102175319	NTM
BACH2	ASB17	ARHGAP42	ANO3	C1H3orf52	BCAS4	LAMB1	LOC102175733	NUDT8
BAIAP2	ASCL4	ARHGEF15	ANTXR1	C1QL4	BCL2L10	LAMTOR1	LOC102176793	OSM
BATF3	ASGR2	ARHGEF3	AP1M1	C1QTNF5	BCL3	LIN54	LOC102177773	PAX9
BAZ1A	ASPN	ARHGEF38	AP2B1	C20H5orf51	BEST3	LLPH	LOC102178038	PKD2L1
BBS2	ASZ1	ARID1B	AP4E1	C22H3orf84	BHLHA15	LMLN	LOC102180368	PKLR
BCL10	ATF2	ARID4A	APBB1IP	C23H6orf136	BHLHA9	LOC102168608	LOC102180495	PPCS
BCL6B	ATG14	ARL14EPL	APCS	C23H6orf15	BICD2	LOC102169301	LOC102180644	PPP1R37
BDH1	ATG16L1	ARL15	APIP	C23H6orf47	BLK	LOC102169485	LOC102181181	PROSC
BICD1	ATG7	ARL16	APMAP	C25H16orf58	BLMH	LOC102172165	LOC102181743	PTPRM
BNC2	ATN1	ARL5A	APOBEC1	C25H16orf62	BLOC1S2	LOC102173270	LOC102181821	RASL11B
BORCS6	ATP11B	ARL6	APOBEC2	C26H10orf62	BLOC1S3	LOC102173478	LOC102183068	RBFOX1
BRAF	ATP12A	ARL9	APOH	C4BPA	BLOC1S5	LOC102173689	LOC102185015	RBPJ
BRE	ATP5C1	ARMC12	APOLD1	C4BPB	BRF2	LOC102173851	LOC102185363	RIMKLA
BRPF1	ATP5I	ARMC5	ARAP2	C6H4orf19	BRI3	LOC102173865	LOC102186016	RIMS2
BSDC1	ATP8A2	ARNT2	AREL1	C6H4orf22	BST2	LOC102174219	LOC102186232	RPS6KC1
BTD	ATP9B	ARNTL	ARFGEF3	C7H5orf63	BTBD3	LOC102176015	LOC102186848	RSPO2
C10H14orf37	ATPAF1	ARPC1A	ARHGAP24	C8H9orf43	C11H9orf50	LOC102176577	LOC102191700	RUSC1
C10H14orf93	ATRN	ARPC1B	ARHGAP26	C9H6orf118	C11H9orf78	LOC102176692	LOC106502417	RUSC1-AS1
C10H15orf41	ATXN2	ARRDC1	ARHGEF26	CACHD1	C14H8orf59	LOC102176964	LOC106502528	SBF2
C14H8orf89	ATXN7	ARSB	ARHGEF37	CADM2	C15H11orf65	LOC102177429	LOC106502599	SCAMP3
C18H16orf70	AURKAIP1	ASAP1	ARID1B	CALB1	C18H16orf70	LOC102177638	LOC106503513	SCD
C18H16orf86	AURKB	ASAP3	ARID3B	CAMKK1	C18H19orf12	LOC102177709	LOC108633764	SCFD2
C19H17orf49	AUTS2	ASB15	ARID4A	CAMKK2	C19H17orf64	LOC102180151	LOC108634075	SEL1L3
C19H17orf62	AZGP1	ASB4	ARL1	CAPNS2	C23H6orf136	LOC102183269	LOC108635914	SETD2
C1H21orf58	AZIN2	ASCC1	ARL11	CAPRIN2	C25H7orf26	LOC102183694	LOC108636017	SHPRH
C1H3orf58	B3GALNT1	ASPH	ARL14EP	CARD19	C25H7orf61	LOC102184392	LOC108636128	SLC22A15
C20H5orf34	BACE2	ASRGL1	ARL4D	CASP9	C27H4orf47	LOC102184574	LOC108636208	SLC25A21
C22H3orf18	BACH1	ASS1	ARL9	CBL	C28H10orf11	LOC102184643	LOC108636767	SLC25A48
C23H6orf52	BAG4	ASTN2	ARMC3	CBLC	C28H10orf53	LOC102184770	LOC108636955	SLC35B3
C3H1orf52	BAG6	ASXL3	ARMC5	CCDC102B	C28H1orf131	LOC102184991	LOC108637472	SPATA18
C6H4orf22	BATF	ATAD2	ARMC9	CCDC17	C3H1orf226	LOC102185830	LOC108637490	SRD5A1
C6H4orf32	BAZ1A	ATF1	ARNT2	CCDC171	C3H1orf94	LOC102188306	LOC108637787	SUN3
C7H19orf70	BAZ1B	ATG14	ARNTL	CCDC180	C4BPA	LOC102188426	LOC108638216	TAOK3
C9	BBC3	ATP10A	ARPC1A	CCDC36	C4BPB	LOC102188575	LOC108638228	TBX10
C9H6orf118	BBS10	ATP2B2	ARPC1B	CCDC53	C4H7orf31	LOC102188841	LOXL2	TMC1
CAB39	BCAR3	ATP5H	ARPC4	CCDC60	C4H7orf57	LOC102189655	LRP1B	TMEM135
CACNA1A	BCL2L12	ATP5J2	ARSG	CCDC71	C6H4orf22	LOC102190326	LRRC49	TMEM163
CACNB1	BCL2L14	ATP6V0C	ART5	CCDC73	C8H9orf135	LOC102190498	LSAMP	TOMM70
CAD	BCL6B	ATP6V1B1	ARV1	CCDC90B	C8H9orf40	LOC106502035	MAML2	TRADD
CAMTA1	BCL7B	ATP6V1G3	ASB15	CCDC92	C9	LOC106502073	MEF2C	TRAPPC6A
CAPRIN2	BCL7C	ATP9B	ASB16	CCHCR1	C9H6orf118	LOC106502391	MLIP	TRHDE
CAPSL	BFSP2	ATPAF2	ASCL4	CCKAR	CA3	LOC106502907	MMS19	TRNAC-ACA
CAPZA2	BIRC6	ATPIF1	ASH1L	CCL1	CA4	LOC106503212	MSRA	TRNAC-GCA
CAPZB	BMI1	ATRN	ASL	CCNE1	CADM2	LOC106503213	MTMR2	TRNAD-GUC
CARMIL2	BMP2	ATRNL1	ASNSD1	CCSER1	CADPS	LOC108633346	MYOCD	TRNAE-CUC
CASC1	BMP3	AUTS2	ASTN1	CD207	CALU	LOC108635658	MYRIP	TRNAE-UUC
CASP2	BMP8B	AVPR1A	ASTN2	CD27	CAPRIN1	LOC108635659	NAALADL2	TRNAG-CCC
CATSPERD	BMPR2	B3GALT1	ATF4	CD40	CARD19	LOC108636199	NDUFAF2	TRNAG-GCC
CBARP	BMT2	B4GALT1	ATF7	CD69	CARNMT1	LOC108636344	NKAIN2	TRNAG-UCC
CBFA2T3	BNC2	B4GALT6	ATG101	CD79A	CBLC	LOC108636385	NKD1	TRNAK-UUU
CBFB	BNIP3	BAALC	ATG16L1	CD83	CCDC110	LOC108636425	NOL4	TRNAM-CAU
CBLN1	BORCS6	BACE2	ATG3	CDC25B	CCDC112	LOC108636779	NPC1L1	TRNAN-GUU
CC2D1B	BORCS7	BACH2	ATP11B	CDH1	CCDC136	LOC108636865	NPFFR2	TRNAQ-CUG
CCDC121	BPNT1	BAG3	ATP13A4	CDH15	CCDC141	LOC108636963	NRXN1	TRNAS-GCU
CCDC148	BRCA1	BAHCC1	ATP2A3	CDH17	CCDC173	LOC108637298	NRXN3	TRNAS-GGA
CCDC17	BRD3	BANK1	ATP5G2	CDH19	CCDC6	LOC108637404	NUDCD3	TRNAV-CAC
CCDC28B	BRE	BBS7	ATP5J2	CDH22	CCDC60	LOC108637526	OGDH	TRNAW-CCA
CCDC50	BROX	BBX	ATP5O	CDK3	CCHCR1	LOC108637978	OLFML2B	TRNAY-GUA
CCDC53	BRPF3	BCAP29	ATP6V0A1	CDK5	CCNE1	LOC108638269	P2RX4	USP50
CCDC77	BTAF1	BCAR3	ATP6V0A4	CDKAL1	CCT2	LOC108638520	P2RX7	USP8
CCDC80	BTBD1	BCAS3	ATP6V1B1	CDKL1	CCT8	LRCH3	PARD3B	YLPM1
CCDC88A	BTBD7	BCAS4	ATP6V1B2	CDSN	CCZ1	LRP6	PCDH9	ZBTB20
CCL1	BTRC	BCL2	ATP6V1E2	CELF4	CD180	LRRC2	PCNX2	ZMYND12
CCM2	C11H2orf42	BHLHA15	ATP6V1H	CELSR2	CD2	LRRTM4	PDIA5	ZNF283
CCSER1	C11H2orf91	BICC1	ATP8A1	CENPB	CD209	LTF	PDZD2	ZNF404
CCT4	C13H10orf113	BICDL1	ATPAF2	CEP128	CD58	MAN2A1	PDZRN3	ZNF831
CD27	C14H8orf34	BICDL2	ATXN7	CEP162	CD93	MATR3	PFKFB2
CD96	C14H8orf59	BLOC1S2	ATXN7L3	CFH	CDC25A	MDGA2	PIGT
CDADC1	C15H11orf91	BLOC1S6	AVL9	CHAT	CDC42EP3	MED13L	PIK3R3
CDH15	C16H1orf159	BMPER	AZGP1	CHD9	CDHR5	MIR195	PPA2
CDH18	C17H22orf31	BMPR1A	B3GLCT	CHRM1	CDK14	MIR497	PPP2R2B
CDH3	C18H16orf87	BMPR1B	B3GNT3	CHSY3	CEACAM16	MLLT3	PRKG1
CDK10	C18H16orf95	BNIP3L	B3GNT9	CIAO1	CEACAM19	MPV17	PSIP1
CDK13	C19H17orf49	BORCS5	B3GNTL1	CILP	CEACAM20	MRPL50	PTTG1IP
CDKN2C	C19H17orf74	BRD7	B4GALT6	CIT	CELF4	MSI2	QRFP
CDS2	C1H21orf59	BRE	BACH2	CKMT2	CENPJ	MYZAP	RAD51B
CDT1	C1H3orf80	BRINP3	BAIAP2	CLASP2	CENPP	NAALADL2	RALYL
CELF6	C1QTNF2	BTBD10	BANP	CLDN16	CENPT	NASP	RAVER2
CELSR3	C1QTNF6	BTG1	BARHL1	CLEC14A	CEP19	NELL2	RBBP5
CENPJ	C22H3orf62	BUD31	BARX1	CLEC3B	CEP57	NIPAL2	RBPJL
CENPK	C23H6orf25	BVES	BATF	CLEC4F	CEP97	NLRC4	RFXAP
CENPT	C23H6orf47	C10H14orf105	BAZ2B	CLPB	CFAP126	NLRP14	RGS3
CENPV	C25H16orf72	C10H14orf169	BBC3	CNBD1	CHAT	NRXN3	ROBO1
CEP76	C26H10orf76	C10H15orf52	BCAS2	CNGB3	CHIC2	OAZ2	ROR1
CEP95	C28H10orf107	C10H15orf54	BCKDHB	CNTN2	CHRNB2	ORC4	SAMD4A
CERS6	C29H11orf54	C10H15orf59	BCL7C	CNTNAP2	CHUK	ORC5	SCP2
CES2	C3H1orf123	C11H2orf71	BEAN1	CNTNAP5	CITED2	PARP4	SDC4
CES3	C5	C11H2orf78	BFAR	COL16A1	CKAP2	PCSK6	SEMA3D
CES4A	C5H12orf57	C11H9orf69	BICC1	COL27A1	CKS1B	PCYT1A	SERPINA11
CFAP57	C6H4orf22	C13H20orf144	BLOC1S3	COMMD1	CLASRP	PDE2A	SERPINA12
CFL2	C6H4orf48	C13H20orf194	BMF	CPNE3	CLDN12	PDE3A	SERPINA14
CGNL1	C7H19orf60	C15H11orf71	BMP1	CPNE4	CLEC4G	PDE4D	SGCD
CHMP1A	C7H1orf35	C15H11orf97	BMP4	CPS1	CLK2	PER1	SHISA9
CHMP6	C8H9orf131	C16H1orf106	BMP5	CPXM2	CLPTM1	PIGR	SLC18A3
CHRAC1	C8H9orf3	C16H1orf21	BMP6	CRB1	CLYBL	PIK3C3	SLC39A11
CHRM4	C9H6orf120	C18H16orf74	BMP7	CRBN	CMKLR1	PIP5K1B	SLIT1
CHRNA2	CA11	C18H19orf18	BMPR1A	CREB3L3	CMSS1	PKDCC	SMAD9
CHRNA3	CABP2	C1H3orf52	BMPR1B	CREB5	CNOT6L	PLXNA4	SMC4
CHRNA5	CACNA1C	C1QTNF1	BNC2	CRIM1	CNTNAP2	PMPCB	SMIM15
CHRNB4	CACNB4	C22H3orf14	BNIP2	CRTAP	COL6A3	POLR2E	SNAPC3
CHSY3	CADM2	C22H3orf67	BOD1L1	CRYGN	COL6A6	POP1	SOX4
CHTF8	CADPS	C23H6orf10	BPGM	CSMD1	COL8A1	PPM1G	ST6GALNAC3
CIB4	CALN1	C24H18orf63	BPIFC	CSNK2B	COLEC10	PRLR	SUGCT
CISH	CALY	C25H16orf59	BRCA1	CSRNP3	COPS5	PRTFDC1	SUMO2
CLCN1	CAMK2N2	C25H16orf89	BRD8	CTNNA3	CPAMD8	PSMC2	SYS1
CLDN11	CAMTA1	C28H10orf128	BRE	CTNNBL1	CPD	PSMD14	TANC2
CLEC2L	CAND1	C28H10orf53	BRIX1	CTRC	CPN1	PTK2	TET2
CLINT1	CAP2	C2CD3	BRPF1	CTU2	CPNE4	PUM1	TGFB1I1
CLYBL	CAPN10	C2CD5	BRWD1	CYYR1	CRISPLD1	PURA	TIMM9
CMTM4	CAPN12	C3H1orf168	BSN	DAB1	CSMD2	RBMXL2	TJP1
CMTM5	CAPRIN1	C3H1orf226	BTBD1	DAP	CSNK1G2	RHOBTB1	TMED4
CNBP	CAPZB	C4BPA	BTBD10	DBNDD2	CSPG5	RIDA	TMEM154
CNN1	CARF	C4BPB	BTBD11	DCDC5	CSPP1	RIMS4	TMEM81
CNOT8	CASP3	C5H12orf56	BTBD9	DCLK1	CTCFL	RNASEK	TMPRSS7
CNTNAP5	CASP8	C6H4orf19	BTF3L4	DDR1	CTHRC1	RNF17	TNFSF11
COG3	CATSPERG	C6H4orf36	BTLA	DDX1	CTSB	RNF212B	TNR
COG5	CBLN1	C7	BTNL9	DDX24	CTSZ	RPL35A	TOMM20L
COL19A1	CCDC115	C7H19orf71	BUB1B	DDX39B	CUTC	RSRC1	TP53TG5
COL24A1	CCDC12	C8H9orf3	BUD31	DDX56	CWF19L1	RTCA	TRIM59
COL6A2	CCDC121	C8H9orf40	C10H14orf39	DECR1	CXCL12	RTP3	TRNAA-CGC
COL7A1	CCDC141	CA10	C13H20orf194	DENND1A	CYTH3	SDC3	TRNAC-ACA
COMMD1	CCDC27	CACNA1A	C13H20orf196	DENND5A	DAB2	SEL1L3	TRNAC-GCA
COMMD10	CCDC36	CACNA1D	C14H8orf34	DENND5B	DAGLB	SH3BGRL2	TRNAE-CUC
COPG1	CCDC73	CACNA1S	C14H8orf59	DEPDC1B	DAP3	SHOX2	TRNAE-UUC
COPS3	CCND2	CACNG6	C14H8orf89	DGKB	DCAF13	SIL1	TRNAF-GAA
COPS4	CCNL2	CACNG7	C15H11orf96	DGKI	DCST1	SLC10A4	TRNAG-CCC
CORIN	CCR3	CACNG8	C16H1orf53	DHX16	DCST2	SLC12A4	TRNAG-GCC
CORO2A	CCR5	CACTIN	C17H22orf31	DISC1	DDA1	SLC16A11	TRNAG-UCC
CPA6	CCR6	CADPS	C18H16orf70	DKK1	DDHD1	SLC26A5	TRNAH-GUG
CPD	CCRL2	CADPS2	C18H19orf54	DLG2	DDHD2	SLC34A2	TRNAK-CUU
CPNE7	CCSER1	CALB1	C19H17orf50	DLGAP3	DDX28	SLC4A1AP	TRNAK-UUU
CPNE9	CD59	CALM1	C19H17orf53	DLX1	DDX39B	SLC52A3	TRNAL-CAA
CPSF6	CDAN1	CALN1	C1H21orf91	DLX2	DEAF1	SLTM	TRNAR-CCU
CREB5	CDC14A	CALR3	C1H3orf70	DMRTC2	DEFB136	SMCP	TRNAS-GGA
CRHBP	CDHR5	CAMK2D	C1QL4	DNAJC16	DFNA5	SMOC2	TRNAV-CAC
CRIP3	CDK2	CAMKK2	C1QTNF8	DNAJC22	DHRS11	SMPD3	TRNAW-CCA
CRYL1	CDK2AP2	CAMSAP2	C20H5orf38	DPCR1	DHRS9	SNX17	TRNAY-AUA
CSDE1	CDK6	CAPN7	C22H3orf18	DPP6	DHX16	SOS1	TRNAY-GUA
CSNK2A1	CDKAL1	CAPS2	C22H3orf62	DPP9	DHX30	SPAG17	TTC28
CSPP1	CELF6	CARD10	C24H18orf25	DPYD	DKK1	SPDYA	UBE2U
CTC1	CELSR2	CARNMT1	C24H18orf63	DRAM1	DLG2	SREK1IP1	UNC5C
CTCF	CENPJ	CARS2	C25H16orf58	DSTYK	DLX1	SRGAP3	VAX2
CTDSPL	CENPP	CASP7	C25H16orf62	DTWD2	DLX2	ST6GALNAC3	ZBTB20
CTHRC1	CENPU	CAT	C25H16orf82	DYM	DNAH3	ST7	ZFHX3
CTNNA1	CEP104	CBFA2T2	C28H10orf11	DYNC1I2	DNAJC5B	STAU2	ZNF385D
CTNNA2	CEP126	CBFA2T3	C28H10orf71	DYRK1A	DNMBP	STPG2	ZNF638
CTNND2	CEP128	CBLN1	C29H11orf86	DYSF	DPEP2	SUPT7L
CWC27	CEP295	CCDC12	C3H1orf146	EBI3	DPEP3	SYN3
CXCL13	CEP350	CCDC137	C3H1orf168	EBPL	DPM1	SYNE2
CYSTM1	CEP57L1	CCDC149	C3H1orf185	ECT2	DPM3	SYNGR1
CYTH1	CERS5	CCDC167	C3H1orf210	EFHD2	DRD2	TAB1
DAB2	CFL2	CCDC175	C4H7orf57	EIF2A	DRD4	TBC1D5
DAP	CGNL1	CCDC178	C5H12orf4	EIF2B4	DSE	TBPL2
DAPP1	CHD1	CCDC180	C5H12orf40	EIF4A2	DUS2	TCTEX1D2
DBF4	CHD1L	CCDC190	C6H4orf22	EIF4B	DYNC1I2	THAP9
DBT	CHD5	CCDC7	C6H4orf32	EIF4E	DYSF	THSD7B
DCAF12	CHORDC1	CCDC73	C6H4orf48	EIF5B	E2F4	THYN1
DCDC2B	CHRAC1	CCDC80	C7H5orf15	ELOVL7	E2F5	TIMP3
DCUN1D1	CHRM4	CCDC88C	C9	EMC4	EBF1	TM4SF19
DDHD1	CHRNB1	CCNF	CA11	EML5	EDN3	TMBIM4
DDIT4L	CHTF8	CCSER1	CA5A	ENPP2	EEF1E1	TMEM107
DDR2	CLEC16A	CCT6B	CABP2	EPHA5	EFCAB5	TMEM246
DDX58	CLIC1	CD101	CACHD1	EPHA6	EFNA1	TRAPPC9
DDX59	CLINT1	CD177	CACNA1A	ERBIN	EFNA3	TRIM33
DHODH	CLPB	CD1E	CACNA1C	ERCC6	EFNA4	TRIM54
DHRS7	CLYBL	CD274	CACNA1G	ERCC8	EGF	TRMT11
DHX29	CNBD1	CD276	CACNA1I	ESR1	EGLN1	TRMT61B
DHX38	CNGB3	CD2BP2	CACNA2D2	ESRRG	EHBP1	TRNAC-GCA
DIAPH3	CNIH3	CD37	CACNA2D3	ETAA1	EIF2AK1	TRNAD-GUC
DIP2C	CNN2	CD93	CAGE1	ETFA	EIF4EBP1	TRNAE-CUC
DLD	CNNM2	CDC14B	CALCOCO1	ETS1	ELF1	TRNAE-UUC
DLEC1	CNNM3	CDC42	CALD1	ETV3	ELMO3	TRNAG-CCC
DLEU7	CNTLN	CDCA7	CALHM1	EVPL	ELOVL6	TRNAG-GCC
DLG1	CNTNAP2	CDCA7L	CALHM2	EXOC1	ELP6	TRNAG-UCC
DLG2	CNTNAP5	CDH11	CALHM3	EXOC7	EMX2	TRNAI-AAU
DMTN	COBL	CDH13	CALN1	EXOSC6	ENTPD7	TRNAK-CUU
DMXL1	COL11A1	CDH17	CALR3	EXOSC7	EPB41	TRNAN-GUU
DNA2	COL12A1	CDH20	CAMK1	EXT1	EPM2A	TRNAP-CGG
DNAH17	COL1A2	CDH22	CAMK1G	EYA2	EPS8L2	TRNAQ-CUG
DNAH2	COL27A1	CDH4	CAMK2G	EYA4	ERBB4	TRNAS-AGA
DNAJA4	COMMD3	CDH6	CAMK2N1	FAM102B	ERG	TRNAS-CGA
DNAJB14	COPS4	CDHR2	CAP2	FAM129A	ERI2	TRNAS-GCU
DNAJC1	CPEB3	CDK14	CAPN14	FAM135B	ERLIN1	TRNAS-GGA
DNAJC18	CPLX1	CDK5RAP3	CAPN7	FAM168A	ERLIN2	TRNAT-AGU
DNAJC2	CPLX4	CDKN2B	CAPZA3	FAM169B	ESRP2	TRNAV-CAC
DNAJC5B	CPNE3	CDR2L	CARD14	FAM186B	ETS2	TRNAW-CCA
DNAJC5G	CPT1C	CDT1	CASC4	FAM46A	EVI5L	TRPS1
DOCK10	CPT2	CDV3	CASP7	FAM60A	EVX2	TSHZ2
DOCK3	CPTP	CEMIP	CASZ1	FAM71A	EXOC3L1	TTC27
DOCK8	CPXM2	CEP126	CAT	FAM71B	EXOC6	TTC39A
DOCK9	CRLF1	CEP131	CBFB	FAM81A	EXOC8	UBXN7
DPEP1	CRYL1	CEP135	CBLN1	FAM83B	EXOSC6	UCN
DPY19L4	CSE1L	CEP152	CCDC102B	FAM92B	EXPH5	VAMP2
DPYD	CSF1R	CEP83	CCDC12	FAT3	F11	VPS13B
DRAM1	CSMD1	CERKL	CCDC122	FAXDC2	F2RL3	VPS26B
DRC3	CSNK2B	CFAP126	CCDC138	FBXL2	FABP7	WDR43
DRG2	CSRP1	CFAP20	CCDC146	FBXL7	FAM110A	WDR61
DSCAM	CSTF3	CFLAR	CCDC148	FBXO28	FAM122A	WDR70
DSCR3	CTC1	CH25H	CCDC157	FBXO38	FAM149A	ZAR1
DTD2	CTF1	CHAT	CCDC167	FBXO4	FAM167A	ZBTB20
DTNB	CTNNA1	CHCHD3	CCDC171	FCF1	FAM169A	ZMYM2
DUOX1	CTNNA3	CHD6	CCDC172	FCHO2	FAM170A	ZNF189
DUOX2	CTTN	CHD9	CCDC189	FGD2	FAM189A2	ZNF214
DUOXA1	CTXN3	CHEK2	CCDC36	FGF10	FAM189B	ZNF217
DUOXA2	CUX2	CHI3L2	CCDC62	FIBCD1	FAM19A2	ZNF276
DUS3L	CWC15	CHIA	CCDC81	FIG4	FAM220A	ZNF326
DYNC1I2	CWC27	CHKA	CCDC9	FIGLA	FAM228A	ZNF513
DYNC1LI2	CYSTM1	CHL1	CCDC92	FIGN	FAM228B	ZNF609
DYRK2	CYTH4	CHN2	CCDC93	FKBP5	FAM26D
DZIP3	DACT2	CHRDL2	CCIN	FLI1	FAM26E
E2F4	DALRD3	CHST1	CCL16	FLOT1	FAM65C
EAF2	DBF4	CHUK	CCL20	FMNL3	FAM71F1
EBNA1BP2	DBP	CIPC	CCL5	FN1	FAM71F2
ECSCR	DCBLD1	CKAP2	CCNE1	FNDC3B	FAM76B
ECSIT	DCTD	CKAP2L	CCR10	FNDC4	FASTKD1
EDC4	DDAH2	CLDN1	CCR5	FNDC7	FAT3
EEF1AKMT1	DDHD2	CLDN6	CCR6	FOXN3	FBLN5
EFS	DDR2	CLDN8	CCRL2	FOXP2	FBXL12
EIF2B4	DDX11	CLDN9	CCSER1	FSBP	FBXL17
EIF3I	DDX28	CLEC16A	CD101	FUT8	FBXL22
ELAVL3	DEAF1	CLEC3A	CD109	FYB	FBXL8
ELMO1	DEGS2	CLPB	CD244	FZD4	FBXO24
ELOF1	DGKA	CLPS	CD74	FZD7	FBXO30
ELOVL2	DGKI	CLPSL2	CD80	GADL1	FBXO45
ELP3	DGUOK	CLVS1	CDC14A	GALNT10	FCER2
EMC2	DHRS13	CLYBL	CDC14B	GALNT13	FCF1
ENKD1	DHX34	CMPK1	CDC23	GALNT18	FCHSD2
EPHA1	DIAPH3	CMSS1	CDC42SE2	GALNT7	FCMR
EPHB1	DIS3L2	CMTM7	CDCP1	GALNTL6	FDFT1
EPHB3	DISP1	CMTM8	CDH12	GALR2	FDPS
EPHX2	DLD	CMYA5	CDH13	GAP43	FECH
EPS15	DLG2	CNBD1	CDH5	GAS2L2	FEM1C
EPT1	DLGAP4	CNBD2	CDH6	GCKR	FERMT2
ERCC8	DLX5	CNIH3	CDH9	GCSAM	FGD3
ERICH3	DLX6	CNKSR3	CDK15	GDPD4	FGFR1
ERICH6	DMRTA2	CNOT7	CDKN1B	GEMIN2	FHOD1
ERICH6B	DNAJA4	CNTF	CEBPZ	GEN1	FIGNL2
ERP44	DNAJC2	CNTN2	CEBPZOS	GFM2	FIP1L1
ETNPPL	DNAJC5G	CNTN4	CELF4	GFRA2	FKBP1B
ETV6	DNM3	CNTNAP2	CENPL	GHR	FLAD1
EXD2	DNMT3A	CNTNAP4	CENPU	GJA4	FLNC
EXOC3L1	DOK2	CNTNAP5	CEP126	GJB3	FN1
EXOC5	DOK4	COL13A1	CEP128	GJB4	FNBP1
EXOC6B	DPCD	COL19A1	CEP162	GJB5	FOXJ3
EXTL1	DPEP2	COL24A1	CEP164	GKN1	FOXO1
F2RL1	DPEP3	COL28A1	CEP63	GKN2	FRS2
FAF1	DPP4	COL3A1	CERS5	GLB1	FSHR
FAM105A	DPP9	COL5A2	CFAP46	GLE1	FUBP3
FAM109B	DPT	COL9A1	CFAP77	GLRA3	FZD6
FAM110A	DPYD	COLGALT2	CFAP97	GLT1D1	GABBR1
FAM131B	DPYSL2	COMMD10	CGA	GMEB1	GABPB1
FAM150A	DRD4	COMMD7	CGREF1	GNAI2	GALNTL6
FAM159B	DSCAM	COMMD9	CHAF1B	GNL1	GAP43
FAM160A1	DTNB	COPS5	CHCHD1	GOLGA1	GARS
FAM160B2	DUPD1	COPZ2	CHCHD3	GPANK1	GATA4
FAM161A	DUS2	COQ4	CHD1	GPBP1L1	GBA
FAM168A	DUSP10	CPN1	CHD9	GPC5	GC
FAM183A	DVL1	CPNE4	CHEK1	GPC6	GEMIN7
FAM19A2	DVL3	CPQ	CHGB	GPD2	GFOD2
FAM63B	E2F3	CPS1	CHMP6	GPHN	GGCT
FAM65A	E2F5	CPSF4	CHORDC1	GPR158	GGNBP2
FAM71A	EBF2	CRB3	CHRM2	GPRC5B	GJA9
FAM81A	ECE2	CREB1	CHST8	GPRIN3	GLG1
FAM96B	ECH1	CREB3	CHSY1	GRHL3	GNB5
FAM98B	ECHS1	CRIM1	CIDEC	GRIA1	GNL1
FAXDC2	ECM2	CROCC	CISD1	GRID1	GNPAT
FBN1	EFCAB14	CRYBG3	CISD2	GRID2	GON4L
FBXL13	EIF2B4	CSF3R	CKAP5	GRK7	GOSR1
FBXL17	EIF2B5	CSMD2	CLDN11	GRM5	GOT1L1
FBXL20	EIF3F	CSNK2A2	CLDN12	GRM7	GPC5
FBXL22	EIF3M	CSPP1	CLDN3	GSE1	GPR107
FBXL8	EIF5A	CSRNP3	CLDN4	GSTCD	GPR17
FBXO16	ELAVL4	CSTF3	CLEC3B	GTF2H4	GPR52
FBXO34	ELF3	CTCFL	CLEC5A	GTF3C2	GRAMD3
FBXO45	ELL2	CTNNA2	CLIP1	HAT1	GRHL2
FBXW11	ELMOD2	CTNNBL1	CLIP3	HCN4	GRID1
FCMR	EMC2	CTXN1	CLK2	HDAC9	GRID2IP
FCRL3	EME2	CUBN	CLMP	HDHD2	GRK7
FERMT1	EMG1	CWC15	CLN6	HDHD3	GRM1
FGF12	EMID1	CWF19L1	CLPB	HECW2	GRM5
FGF17	EN1	CWF19L2	CLRN1	HENMT1	GSX2
FGF5	ENKUR	CXCL14	CLSTN2	HEXB	GTF3A
FGF9	ENO2	CXCL17	CLTA	HFM1	GTPBP3
FGFR4	EPB41	CYB5A	CLVS2	HIBCH	HACD1
FILIP1	EPC2	CYFIP2	CLYBL	HN1	HAT1
FKBP15	EPRS	CYGB	CMTR1	HOGA1	HAUS6
FKBP1B	EPS15	CYS1	CMTR2	HPDL	HCN3
FKTN	ERC2	CYSLTR2	CNBD1	HPSE2	HDC
FLCN	ERP29	DAAM2	CNGA1	HS2ST1	HDDC2
FLI1	ESCO1	DAB1	CNOT10	HS3ST1	HELLS
FMO4	ESD	DAB2IP	CNOT7	HS3ST4	HELT
FNDC3A	ESF1	DACH1	CNST	HSF2	HERC1
FOXK2	ESM1	DAW1	CNTN2	HSPA12B	HERPUD2
FOXN3	ESR1	DAZL	CNTN4	HSPA13	HILPDA
FRYL	ESR2	DBF4B	CNTN6	HSPA5	HIVEP2
FSBP	ESRP2	DBNDD2	CNTNAP1	HTR4	HIVEP3
FTMT	ESYT2	DCT	CNTNAP2	HYAL3	HK2
FYTTD1	EVL	DCUN1D4	CNTNAP5	IDH2	HMCN2
FZD3	EWSR1	DDAH1	COASY	IER3	HMOX1
G2E3	EXD2	DDHD1	COG3	IER3IP1	HORMAD2
GABPB1	EXOC3L2	DDRGK1	COL11A1	IER5	HOXD1
GAD1	EXOC4	DDX10	COL13A1	IFRD2	HOXD11
GAD2	EXOSC10	DDX55	COL14A1	IFT172	HOXD12
GALNS	FAF1	DDX56	COL16A1	IFT80	HOXD13
GALNT10	FAHD1	DEGS1	COL24A1	IFT81	HOXD3
GALNTL6	FAM109A	DEGS2	COL27A1	IGDCC3	HRAS
GATM	FAM110A	DENND1C	COL4A3BP	IGDCC4	HS2ST1
GBE1	FAM122A	DENND2A	COL5A1	IGF1R	HSD17B4
GBF1	FAM129A	DEPDC1B	COL5A2	IGFBPL1	HSF2
GCC2	FAM133B	DEPDC5	COLGALT2	IL17C	HSF4
GCM2	FAM159B	DEUP1	COMP	IL1RAP	HSPA13
GDNF	FAM177B	DGKB	COPS4	IL23R	HSPA6
GEMIN5	FAM178B	DGKH	COTL1	IL5RA	HSPB8
GFOD2	FAM189A1	DGKI	CPQ	IMPA1	HTR1E
GGPS1	FAM19A1	DHDDS	CPSF4	IMPG1	HYDIN
GID4	FAM19A2	DIO2	CRACR2A	INO80	IDE
GJA3	FAM19A4	DIP2C	CRB1	INPP1	IFITM5
GJB2	FAM214A	DISC1	CRB2	INPP4B	IGF1R
GJB6	FAM214B	DISP2	CRELD1	IPO7	IGSF23
GLCE	FAM234B	DKK2	CRHR2	IPO8	IGSF3
GLIS3	FAM47E	DLC1	CRSP-1	IQCK	IL10
GMCL1	FAM49A	DLG2	CRTC1	IQUB	IL19
GMEB1	FAM63B	DLGAP1	CSGALNACT2	ISL2	IL20
GNAO1	FAM81B	DLGAP4	CSMD1	ITGAE	IL24
GNB4	FAM83E	DLK1	CSRNP2	ITGAM	IMPDH1
GNB5	FAM8A1	DLL3	CST7	ITGAX	IMPG2
GNG12	FANCA	DLX5	CTDP1	ITGB6	IPCEF1
GNPDA1	FANCG	DLX6	CTF1	ITK	IPPK
GOLGA1	FBN1	DMP1	CTNNA2	ITPRIPL1	IRF5
GORASP2	FBXL17	DNAH11	CTNNA3	IZUMO3	IRF7
GOSR1	FBXL3	DNAH14	CTNNBL1	JAK1	IRGC
GPATCH3	FBXO15	DNAH5	CTNND1	JAZF1	ISM1
GPBP1L1	FBXO3	DNAH6	CTNND2	KAP8	ITGA6
GPC5	FBXO34	DNAJB13	CTU2	KARS	ITGB6
GPN1	FBXO4	DNAJC10	CUBN	KATNAL1	ITSN2
GPN2	FBXO48	DNAJC12	CYB5A	KATNAL2	IWS1
GPR137C	FBXO9	DNAJC15	CYLD	KATNBL1	KBTBD7
GPR22	FBXW4	DNAJC24	CYSRT1	KBTBD7	KCNG1
GPR33	FBXW7	DNAJC8	DAB2	KCNB2	KCNMB2
GPR52	FBXW8	DNER	DAG1	KCND2	KCNN2
GPR87	FCF1	DNM1	DARS2	KCNH2	KCNN3
GPRIN3	FCMR	DNM3	DAW1	KCNH3	KCNN4
GPX4	FEM1A	DOCK1	DBP	KCNH5	KCP
GRID2	FER1L6	DOCK10	DBX1	KCNJ6	KDELC2
GRIK3	FGF1	DOCK5	DCAF10	KCNRG	KDELR2
GRM3	FGF10	DOHH	DCDC5	KCNS1	KIAA0895L
GRM4	FGF11	DOK2	DCP1B	KCNU1	KIAA0907
GTF3A	FGF12	DOPEY1	DCTN5	KDM5A	KIAA1328
GTF3C2	FGF8	DPH7	DCUN1D4	KHDRBS2	KIF9
GUCY1A2	FGFBP3	DPM2	DDAH1	KIAA0391	KLF16
GZF1	FHOD3	DPP6	DDB2	KIAA0513	KLHL18
H6PD	FIBCD1	DPYSL2	DDRGK1	KIAA0586	KLHL23
HADHA	FIZ1	DRC1	DDX11	KIAA1324	KLHL29
HADHB	FKBP8	DRC3	DDX18	KIAA1328	KLHL3
HAND1	FLI1	DRC7	DDX31	KIAA1429	KLHL41
HAO2	FLNB	DRG2	DDX55	KIAA1755	KLKB1
HAS3	FMN2	DSC3	DEFB136	KIAA2012	KRBA2
HAUS4	FMO5	DSP	DENND1A	KIAA2026	KRTCAP2
HCN1	FNBP1L	DST	DENND1B	KLHDC8B	LAMTOR2
HDAC9	FNDC4	DSTYK	DENND2C	KLHL24	LECT1
HEMK1	FOLR1	DTL	DENND4C	KLHL29	LENEP
HERC1	FOLR2	DTWD1	DENND5A	KLRF1	LEP
HES1	FOSL2	DUSP11	DEPDC1	KNG1	LETM2
HES7	FRMD4A	DUSP16	DEPDC1B	KNOP1	LGR5
HEXA	FRYL	DUT	DEPDC5	KPNA3	LIF
HEXDC	FSIP2	DYNC1LI1	DGKB	KPNA4	LIMS2
HINT3	FSTL4	DYNLT1	DGKQ	KRT18	LIN7A
HKR1	FUCA2	DYRK1B	DHH	KRT8	LMNA
HMCES	FUOM	DYSF	DHPS	KRTCAP3	LMNTD2
HMGCS2	FUT1	E2F1	DHX35	KTI12	LMTK2
HNRNPH3	G6PC3	E2F6	DHX36	L2HGDH	LNP1
HOMEZ	GABPB1	EBF1	DHX8	LARP1	LNPK
HOOK1	GALC	EBF3	DIABLO	LARS2	LNX1
HPGDS	GALNT12	ECE1	DIAPH3	LHFPL3	LNX2
HR	GALNT14	EDARADD	DICER1	LIMD1	LOC100861197
HS2ST1	GATA3	EEF2KMT	DIO3	LIPI	LOC102168213
HSD11B1L	GCFC2	EFCAB7	DIS3L2	LIPT1	LOC102168309
HSD11B2	GCKR	EFHB	DISC1	LMBR1	LOC102168329
HSD17B7	GCM1	EFHC1	DKK2	LMO3	LOC102168528
HSF4	GDNF	EGLN3	DLG2	LOC100860781	LOC102168533
HSPA9	GDPD4	EHMT1	DMXL1	LOC100861136	LOC102168853
HYKK	GFRA4	EID2	DMXL2	LOC100861181	LOC102168948
IBSP	GGN	EID3	DNAAF2	LOC100861326	LOC102169124
IFFO2	GIMAP1	EIF2A	DNAH10	LOC102168248	LOC102169126
IFNLR1	GIMAP2	EIF2B1	DNAH6	LOC102168260	LOC102169229
IFT88	GIMD1	EIF4B	DNAH7	LOC102168284	LOC102169231
IGIP	GINM1	EIF4E1B	DNAH8	LOC102168304	LOC102169288
IL12B	GINS4	EIF4G3	DNAI2	LOC102168347	LOC102169412
IL12RB2	GJA1	EIF5	DNAJB12	LOC102168392	LOC102169627
IL17D	GJA3	ELAVL1	DNAJB7	LOC102168402	LOC102169647
IL18BP	GJB2	ELF2	DNAJC1	LOC102168409	LOC102169668
IL1R1	GJB6	ELF5	DNAJC11	LOC102168553	LOC102169712
IL20	GJC2	ELFN2	DNAJC21	LOC102168566	LOC102169868
IL21R	GJC3	ELMO1	DNAJC22	LOC102168593	LOC102169888
IL22RA1	GLS2	ELMOD1	DNAJC30	LOC102168677	LOC102169910
IL24	GNAI2	ELN	DNMT1	LOC102168699	LOC102170003
IL25	GNAT1	ELP4	DNMT3A	LOC102168905	LOC102170058
IL33	GOLGA7	ENDOD1	DOC2B	LOC102168912	LOC102170130
IL4R	GOLPH3	ENGASE	DOCK2	LOC102168979	LOC102170140
IL5	GON7	ENPP1	DOCK7	LOC102169115	LOC102170180
IL6R	GOPC	ENPP3	DOCK8	LOC102169204	LOC102170269
IL7	GPANK1	ENSA	DOCK9	LOC102169223	LOC102170313
IL7R	GPAT4	EPB41	DPF1	LOC102169301	LOC102170528
INSIG1	GPATCH2	EPB41L1	DPH1	LOC102169473	LOC102170556
INSL5	GPC5	EPB41L2	DPP10	LOC102169497	LOC102170588
INTS7	GPCPD1	EPB41L3	DPP6	LOC102169522	LOC102170672
INTS8	GPN1	EPG5	DPT	LOC102169753	LOC102170691
INVS	GPR150	EPHA3	DPYD	LOC102169815	LOC102170754
IPO8	GPR153	EPHA5	DRC3	LOC102169998	LOC102170775
IPP	GPR26	EPHA6	DRG2	LOC102170010	LOC102170968
IQCC	GPR31	EPS15	DRGX	LOC102170045	LOC102171084
IQCG	GPR35	EPS15L1	DSCAML1	LOC102170058	LOC102171106
IRAK3	GPR37L1	ERBB4	DSG2	LOC102170269	LOC102171143
IRF1	GPS2	ERC1	DSG3	LOC102170286	LOC102171180
ISM2	GPX1	ERC2	DSP	LOC102170311	LOC102171231
ITM2B	GREB1L	ERCC3	DST	LOC102170313	LOC102171282
KANK1	GRIK4	EREG	DTHD1	LOC102170418	LOC102171304
KCNC2	GRIN3A	ERG	DTNB	LOC102170464	LOC102171357
KCND2	GRIN3B	ERGIC2	DTNBP1	LOC102170597	LOC102171361
KCNJ1	GRM4	ERLIN1	DTWD2	LOC102170599	LOC102171392
KCNJ16	GRP	ERMN	DTX2	LOC102170640	LOC102171418
KCNJ2	GSDMB	ESRRB	DTX4	LOC102170918	LOC102171502
KCNJ3	GSDMD	ETNK2	DUSP13	LOC102171114	LOC102171547
KCNJ5	GSG1	ETV4	DYSF	LOC102171118	LOC102171632
KCNJ8	GTF2A1	EVI5	E2F3	LOC102171180	LOC102171744
KCNK15	GTF3C2	EVL	E2F5	LOC102171205	LOC102171764
KCNK3	GTPBP2	EXOC4	E2F6	LOC102171210	LOC102171897
KCTD21	GUCY1A3	EXOSC1	EBF1	LOC102171261	LOC102171970
KDM5A	GUCY2D	EXOSC8	EDN3	LOC102171361	LOC102172002
KDM6B	GUK1	EYA1	EDNRA	LOC102171392	LOC102172072
KDR	GXYLT2	EYA3	EED	LOC102171474	LOC102172074
KHDRBS1	GZMK	EYA4	EEF1A1	LOC102171661	LOC102172090
KIAA0232	HACE1	EZR	EFCAB6	LOC102171744	LOC102172201
KIAA0355	HAGH	FAAP20	EFS	LOC102171759	LOC102172252
KIAA0391	HDAC5	FADS2	EGLN2	LOC102171787	LOC102172364
KIAA0895L	HDC	FADS3	EHHADH	LOC102171930	LOC102172366
KIAA1024L	HECTD4	FAM102A	EI24	LOC102172084	LOC102172486
KIAA1328	HEG1	FAM107A	EIF2AK2	LOC102172289	LOC102172692
KIAA1429	HES1	FAM110A	EIF2B1	LOC102172397	LOC102172860
KIF14	HES3	FAM135B	ELF2	LOC102172541	LOC102172949
KIF18A	HES4	FAM13A	ELF5	LOC102172766	LOC102172995
KIF25	HES7	FAM13C	ELMO1	LOC102172924	LOC102173195
KITLG	HEXA	FAM155A	ELMOD2	LOC102172961	LOC102173320
KLF5	HFM1	FAM160A1	ELN	LOC102172995	LOC102173403
KLHL20	HINT3	FAM170A	EMC3	LOC102173045	LOC102173407
KLRF2	HLX	FAM179A	EME2	LOC102173182	LOC102173478
KLRG2	HMBOX1	FAM185A	EMID1	LOC102173393	LOC102173511
KPNA6	HMG20A	FAM188B	EMILIN1	LOC102173396	LOC102173578
KRAS	HMGA2	FAM189A1	EML1	LOC102173449	LOC102173678
KYAT3	HMGN3	FAM189A2	EML4	LOC102173537	LOC102173776
KYNU	HMGXB3	FAM196A	EML6	LOC102173574	LOC102173858
LAMA5	HMMR	FAM19A2	EMX2	LOC102173648	LOC102173868
LAMB1	HN1L	FAM19A4	ENKUR	LOC102173650	LOC102173894
LAMTOR1	HNRNPL	FAM221B	ENOPH1	LOC102173761	LOC102173954
LAMTOR3	HOXB1	FAM227B	ENSA	LOC102173800	LOC102173957
LARGE1	HOXB2	FAM25A	EPB41L2	LOC102174033	LOC102173997
LARP1	HOXB3	FAM46A	EPB41L3	LOC102174044	LOC102174030
LARP1B	HOXB5	FAM49A	EPHB1	LOC102174086	LOC102174083
LATS2	HOXB6	FAM69C	EPS15L1	LOC102174193	LOC102174139
LAYN	HOXB7	FAM78B	ERC1	LOC102174215	LOC102174324
LCAT	HOXB8	FAM81A	ERC2	LOC102174230	LOC102174411
LCORL	HOXB9	FAM81B	ERCC3	LOC102174324	LOC102174513
LGALS3	HOXD1	FAM92A1	ERG	LOC102174382	LOC102174532
LHFPL3	HOXD10	FANK1	ERICH1	LOC102174414	LOC102174601
LIMCH1	HOXD11	FAR2	ERICH6B	LOC102174496	LOC102174678
LIN54	HOXD12	FARS2	ERLIN2	LOC102174582	LOC102174762
LLPH	HOXD13	FAT4	ESR1	LOC102174605	LOC102174841
LMLN	HOXD3	FBL	ETNK2	LOC102174619	LOC102174877
LNPEP	HOXD8	FBLN2	ETV4	LOC102174856	LOC102174954
LOC100861326	HOXD9	FBP1	ETV6	LOC102174879	LOC102175130
LOC102168214	HPDL	FBP2	EVC	LOC102174897	LOC102175163
LOC102168501	HPS6	FBXL13	EVC2	LOC102174907	LOC102175205
LOC102168608	HRAS	FBXL17	EVL	LOC102174926	LOC102175227
LOC102168623	HRH1	FBXL7	EXOC4	LOC102174969	LOC102175265
LOC102168757	HS3ST6	FBXO28	EXOC6B	LOC102175023	LOC102175315
LOC102168782	HSD17B7	FBXO31	EXOSC10	LOC102175047	LOC102175383
LOC102168852	HSPA12B	FBXO32	EXOSC3	LOC102175128	LOC102175401
LOC102168948	HTATIP2	FBXO34	EXOSC7	LOC102175154	LOC102175436
LOC102169002	HTR1D	FBXW7	EXTL3	LOC102175163	LOC102175458
LOC102169062	HTR4	FCGBP	EZH1	LOC102175185	LOC102175499
LOC102169182	HTRA4	FCHO2	F12	LOC102175297	LOC102175715
LOC102169196	IBA57	FDX1	F2	LOC102175319	LOC102175737
LOC102169223	ICK	FDX1L	F2R	LOC102175387	LOC102175771
LOC102169229	ICMT	FEZF2	F2RL2	LOC102175391	LOC102175782
LOC102169231	IFFO2	FGF12	FAAP20	LOC102175436	LOC102175889
LOC102169285	IFT172	FGF19	FADS6	LOC102175459	LOC102176060
LOC102169301	IFT43	FGF4	FAHD1	LOC102175733	LOC102176241
LOC102169346	IFT80	FGF7	FAM102B	LOC102175737	LOC102176315
LOC102169485	IGF2	FGGY	FAM114A1	LOC102175889	LOC102176348
LOC102169695	IGF2BP1	FHIT	FAM117A	LOC102176173	LOC102176375
LOC102169712	IGF2BP3	FHOD3	FAM134C	LOC102176414	LOC102176586
LOC102169944	IGFALS	FIBCD1	FAM13A	LOC102176567	LOC102176629
LOC102170144	IGIP	FILIP1L	FAM151B	LOC102176648	LOC102176653
LOC102170208	IGLON5	FJX1	FAM160B2	LOC102176706	LOC102176698
LOC102170267	IKZF3	FKBP14	FAM163A	LOC102176752	LOC102176775
LOC102170520	IKZF5	FKBP6	FAM166A	LOC102176775	LOC102176869
LOC102170604	IL20	FKBP9	FAM177A1	LOC102176782	LOC102176880
LOC102170641	IL23A	FLRT1	FAM178B	LOC102176793	LOC102176888
LOC102170907	IL24	FMN1	FAM179A	LOC102176872	LOC102176906
LOC102171166	IL2RB	FMO2	FAM189A2	LOC102177134	LOC102176925
LOC102171304	IL5	FNBP1	FAM189B	LOC102177153	LOC102176953
LOC102171502	IL7	FNDC1	FAM198B	LOC102177192	LOC102176955
LOC102171764	IMMP2L	FNDC3B	FAM227B	LOC102177220	LOC102177180
LOC102172159	IMP4	FNIP2	FAM35A	LOC102177644	LOC102177192
LOC102172165	IMPDH2	FOLH1B	FAM43B	LOC102177773	LOC102177431
LOC102172204	INPP5D	FOLR1	FAM47E	LOC102177908	LOC102177455
LOC102172267	INPPL1	FOLR2	FAM69A	LOC102178038	LOC102177757
LOC102172362	INS	FOXD2	FAM83E	LOC102178121	LOC102177934
LOC102172379	INSIG1	FOXE3	FAM83F	LOC102178164	LOC102177976
LOC102172431	INTS9	FOXF2	FAM89A	LOC102178291	LOC102178000
LOC102172627	IQCG	FOXL2	FAM8A1	LOC102178529	LOC102178014
LOC102172700	IQSEC3	FOXO1	FAM98C	LOC102178616	LOC102178074
LOC102172702	IRAK3	FOXP2	FANCF	LOC102178721	LOC102178290
LOC102172789	IRF1	FOXQ1	FANCL	LOC102178769	LOC102178328
LOC102172837	IRF3	FREM2	FAR1	LOC102178778	LOC102178556
LOC102172879	IRF7	FRMD4A	FARSB	LOC102178816	LOC102178755
LOC102172897	ISCA2	FRMD5	FBLN5	LOC102178820	LOC102178841
LOC102172912	ISG15	FSD1L	FBRS	LOC102178842	LOC102179097
LOC102172913	ISPD	FSIP2	FBXL17	LOC102179114	LOC102179115
LOC102173020	ITM2B	FSTL5	FBXL19	LOC102179137	LOC102179232
LOC102173203	ITPK1	FTO	FBXL21	LOC102179160	LOC102179254
LOC102173270	IZUMO1	FUBP3	FBXL7	LOC102179182	LOC102179283
LOC102173386	JAG2	FUT10	FBXO7	LOC102179223	LOC102179330
LOC102173476	JAKMIP3	FUT8	FBXW11	LOC102179232	LOC102179346
LOC102173478	JPH2	FXYD4	FBXW8	LOC102179246	LOC102179401
LOC102173530	KAT6A	FZD1	FBXW9	LOC102179319	LOC102179564
LOC102173658	KAT6B	FZD2	FCF1	LOC102179354	LOC102179687
LOC102173689	KAT7	FZR1	FCHO2	LOC102179463	LOC102179768
LOC102173823	KATNA1	GABBR1	FCHSD2	LOC102179466	LOC102179966
LOC102173851	KCND2	GABBR2	FCN1	LOC102179817	LOC102180139
LOC102173865	KCNIP2	GABRR3	FCRL1	LOC102180035	LOC102180156
LOC102174036	KCNIP4	GADL1	FCRL3	LOC102180089	LOC102180243
LOC102174095	KCNK6	GALNS	FDPS	LOC102180117	LOC102180519
LOC102174101	KCNMB2	GALNT13	FDX1L	LOC102180123	LOC102180550
LOC102174219	KCNQ1	GALNT15	FDXR	LOC102180130	LOC102180560
LOC102174399	KCNQ5	GALNT2	FEM1B	LOC102180368	LOC102180655
LOC102174442	KCTD11	GALNT3	FERMT1	LOC102180421	LOC102180752
LOC102174578	KHDRBS2	GALNT5	FGD2	LOC102180430	LOC102180784
LOC102174665	KIAA0391	GALNT8	FGF1	LOC102180495	LOC102180813
LOC102174740	KIAA0922	GALNTL6	FGF6	LOC102180550	LOC102180818
LOC102174835	KIAA1211L	GAPT	FGF7	LOC102180644	LOC102181000
LOC102174839	KIAA1324	GAREM1	FGFR4	LOC102180813	LOC102181024
LOC102174941	KIAA1549L	GARS	FGL2	LOC102181090	LOC102181061
LOC102174969	KIAA2012	GAS7	FHIT	LOC102181137	LOC102181077
LOC102175129	KIF12	GBA2	FILIP1	LOC102181139	LOC102181096
LOC102175160	KIF13A	GBGT1	FKBP4	LOC102181181	LOC102181183
LOC102175216	KIF1A	GCGR	FKTN	LOC102181299	LOC102181293
LOC102175389	KIN	GCH1	FMN1	LOC102181347	LOC102181347
LOC102175487	KIRREL3	GCN1	FNDC3B	LOC102181459	LOC102181444
LOC102175490	KLF12	GCNT1	FOLH1B	LOC102181639	LOC102181522
LOC102175585	KLHL26	GCSAM	FOSB	LOC102181668	LOC102181592
LOC102175621	KLHL42	GDPD5	FOXB1	LOC102181728	LOC102181639
LOC102175715	KLHL6	GEM	FOXD3	LOC102181743	LOC102181800
LOC102175818	KLHL8	GFRAL	FOXG1	LOC102181752	LOC102181811
LOC102175869	KLRF2	GGA3	FOXM1	LOC102181771	LOC102182058
LOC102175974	KMT5A	GGCT	FREM2	LOC102181811	LOC102182134
LOC102176015	KNDC1	GGT6	FRMD4B	LOC102181821	LOC102182139
LOC102176111	KPTN	GID4	FRMD5	LOC102181939	LOC102182331
LOC102176133	KREMEN1	GINS2	FRMD6	LOC102181993	LOC102182401
LOC102176170	KRTCAP3	GINS3	FRMPD1	LOC102182197	LOC102182616
LOC102176241	KXD1	GIPC3	FRY	LOC102182260	LOC102182631
LOC102176340	LACE1	GJA5	FRYL	LOC102182286	LOC102182689
LOC102176354	LAD1	GJC1	FSTL4	LOC102182475	LOC102182718
LOC102176439	LAMA2	GKAP1	FSTL5	LOC102182542	LOC102182751
LOC102176577	LAMB1	GLI2	FUS	LOC102182550	LOC102183263
LOC102176622	LAMC3	GLIPR1	FUT11	LOC102182562	LOC102183455
LOC102176692	LAMTOR1	GLIPR1L1	FUT9	LOC102182573	LOC102183469
LOC102176764	LAP3	GLRA1	FYB	LOC102182599	LOC102183472
LOC102176890	LAPTM4B	GLT1D1	FZD3	LOC102182755	LOC102183489
LOC102176897	LATS1	GMDS	FZD8	LOC102182848	LOC102183637
LOC102176917	LCP1	GMPR	GAB1	LOC102182850	LOC102183638
LOC102176958	LEKR1	GNAL	GABPB1	LOC102182987	LOC102183711
LOC102176964	LGALS4	GNG2	GABRB3	LOC102183043	LOC102183742
LOC102177023	LGALS7	GNLY	GABRP	LOC102183068	LOC102183775
LOC102177333	LHFPL4	GNRH1	GALC	LOC102183123	LOC102183783
LOC102177391	LIMA1	GOLGA2	GALK1	LOC102183169	LOC102183988
LOC102177429	LIN54	GOLPH3L	GALNT10	LOC102183252	LOC102184051
LOC102177570	LLPH	GPAT2	GALNT11	LOC102183287	LOC102184061
LOC102177618	LMAN1	GPATCH2	GALNT13	LOC102183372	LOC102184112
LOC102177638	LMBRD1	GPATCH2L	GALNT14	LOC102183376	LOC102184152
LOC102177709	LMLN	GPATCH8	GALNT6	LOC102183528	LOC102184252
LOC102177757	LMNTD2	GPC5	GALNTL6	LOC102183531	LOC102184269
LOC102178012	LMOD1	GPC6	GAP43	LOC102183565	LOC102184466
LOC102178029	LMTK3	GPD1L	GAS2	LOC102183655	LOC102184485
LOC102178074	LMX1B	GPHN	GAS2L2	LOC102183687	LOC102184529
LOC102178101	LOC100860923	GPI	GATSL3	LOC102183710	LOC102184545
LOC102178110	LOC100861169	GPM6A	GCFC2	LOC102184022	LOC102184546
LOC102178346	LOC100861197	GPR151	GCNT1	LOC102184291	LOC102184601
LOC102178636	LOC102168207	GPR25	GCNT4	LOC102184559	LOC102184606
LOC102178740	LOC102168262	GPRC5C	GDAP2	LOC102184588	LOC102184634
LOC102178778	LOC102168439	GPRIN1	GDPD4	LOC102184685	LOC102184643
LOC102178871	LOC102168477	GPRIN2	GEMIN5	LOC102184713	LOC102184680
LOC102178917	LOC102168581	GRAMD1A	GFRA3	LOC102184851	LOC102184685
LOC102178931	LOC102168608	GRAMD1B	GID4	LOC102184967	LOC102184726
LOC102179121	LOC102168685	GREB1	GIT2	LOC102185015	LOC102184796
LOC102179304	LOC102168713	GREB1L	GJA4	LOC102185057	LOC102184814
LOC102179378	LOC102168773	GRID2	GJA8	LOC102185066	LOC102184831
LOC102179433	LOC102168789	GRIK2	GJB2	LOC102185144	LOC102184846
LOC102179485	LOC102168813	GRIN2A	GJB3	LOC102185157	LOC102184851
LOC102179554	LOC102168969	GRK4	GJB4	LOC102185345	LOC102184859
LOC102179999	LOC102169118	GRM5	GJB5	LOC102185363	LOC102184882
LOC102180089	LOC102169124	GRM7	GJB6	LOC102185401	LOC102184899
LOC102180095	LOC102169161	GRM8	GJC3	LOC102185483	LOC102184967
LOC102180151	LOC102169190	GSE1	GK2	LOC102185487	LOC102185015
LOC102180198	LOC102169301	GSK3B	GK5	LOC102185655	LOC102185108
LOC102180468	LOC102169485	GSPT1	GLCE	LOC102185730	LOC102185156
LOC102180773	LOC102169696	GTF2E1	GLDN	LOC102185816	LOC102185172
LOC102181052	LOC102169699	GTF2H3	GLIPR2	LOC102185846	LOC102185275
LOC102181119	LOC102169702	GTF2H5	GLIS2	LOC102185917	LOC102185342
LOC102181444	LOC102169889	GUCY1A2	GLMN	LOC102185997	LOC102185387
LOC102181715	LOC102169932	GULP1	GLO1	LOC102186016	LOC102185430
LOC102181809	LOC102169972	HABP4	GLRA1	LOC102186027	LOC102185441
LOC102182064	LOC102169973	HAPLN1	GLRB	LOC102186197	LOC102185449
LOC102182124	LOC102169994	HAUS8	GLT1D1	LOC102186202	LOC102185452
LOC102182195	LOC102170165	HCFC1R1	GLTP	LOC102186232	LOC102185483
LOC102182208	LOC102170243	HCRTR2	GLYATL2	LOC102186306	LOC102185678
LOC102182227	LOC102170269	HDAC11	GMDS	LOC102186318	LOC102185698
LOC102182341	LOC102170418	HDAC4	GNA13	LOC102186468	LOC102185708
LOC102182405	LOC102170425	HDAC9	GNA14	LOC102186590	LOC102185730
LOC102182631	LOC102170446	HEATR4	GNAI1	LOC102186633	LOC102185739
LOC102182691	LOC102170579	HEATR6	GNAT1	LOC102186669	LOC102185741
LOC102182784	LOC102170692	HECTD1	GNE	LOC102186723	LOC102185868
LOC102183064	LOC102170696	HECW2	GNRHR	LOC102186755	LOC102185917
LOC102183177	LOC102170735	HEG1	GOLM1	LOC102186812	LOC102185943
LOC102183269	LOC102170755	HES4	GOLPH3L	LOC102186848	LOC102185997
LOC102183414	LOC102170812	HES6	GOLT1A	LOC102186962	LOC102186178
LOC102183450	LOC102170850	HGF	GORAB	LOC102187109	LOC102186235
LOC102183572	LOC102170976	HGS	GORASP1	LOC102187216	LOC102186306
LOC102183642	LOC102170989	HHIP	GP2	LOC102187247	LOC102186356
LOC102183665	LOC102171192	HID1	GPC5	LOC102187268	LOC102186486
LOC102183694	LOC102171210	HINT2	GPC6	LOC102187376	LOC102186505
LOC102183723	LOC102171214	HIPK2	GPHN	LOC102187402	LOC102186559
LOC102183999	LOC102171683	HIVEP1	GPLD1	LOC102187513	LOC102186590
LOC102184002	LOC102171703	HIVEP2	GPR149	LOC102187653	LOC102186740
LOC102184282	LOC102171843	HLCS	GPR153	LOC102187790	LOC102186788
LOC102184305	LOC102171924	HLX	GPR157	LOC102187827	LOC102186867
LOC102184392	LOC102172005	HMBOX1	GPR160	LOC102187921	LOC102186937
LOC102184512	LOC102172090	HMG20B	GPR18	LOC102188160	LOC102186941
LOC102184552	LOC102172107	HMGA1	GPR19	LOC102188174	LOC102187068
LOC102184574	LOC102172165	HMGA2	GPR20	LOC102188237	LOC102187154
LOC102184621	LOC102172190	HMGB4	GPR31	LOC102188416	LOC102187338
LOC102184643	LOC102172245	HMGCS1	GPR62	LOC102188547	LOC102187359
LOC102184721	LOC102172374	HMGN2	GPR83	LOC102188617	LOC102187584
LOC102184770	LOC102172503	HMGXB3	GPR88	LOC102188814	LOC102187613
LOC102184867	LOC102172613	HN1	GPRIN2	LOC102188847	LOC102187636
LOC102184923	LOC102172658	HNF1B	GPX1	LOC102189011	LOC102187742
LOC102184991	LOC102172683	HNRNPF	GRAMD1A	LOC102189081	LOC102187748
LOC102185157	LOC102172740	HORMAD1	GRAMD1B	LOC102189208	LOC102187881
LOC102185508	LOC102172960	HOXC10	GRASP	LOC102189437	LOC102187907
LOC102185561	LOC102173003	HOXC11	GREB1L	LOC102189438	LOC102187914
LOC102185573	LOC102173261	HOXC12	GRIK4	LOC102189637	LOC102188072
LOC102185625	LOC102173270	HOXC13	GRIN1	LOC102189655	LOC102188073
LOC102185671	LOC102173393	HOXC4	GRIN2C	LOC102189932	LOC102188137
LOC102185816	LOC102173470	HOXC5	GRM3	LOC102190105	LOC102188157
LOC102185830	LOC102173478	HOXC6	GRM8	LOC102190138	LOC102188174
LOC102185900	LOC102173492	HOXC8	GSE1	LOC102190523	LOC102188213
LOC102185927	LOC102173519	HOXC9	GSPT1	LOC102190691	LOC102188339
LOC102185997	LOC102173689	HOXD1	GTF2H3	LOC102190765	LOC102188430
LOC102186027	LOC102173851	HOXD3	GTF3C6	LOC102190785	LOC102188452
LOC102186190	LOC102173854	HPGD	GUCY1A2	LOC102190786	LOC102188493
LOC102186392	LOC102173865	HPN	GUSB	LOC102190917	LOC102188547
LOC102186462	LOC102173909	HPSE2	HABP4	LOC102190977	LOC102188566
LOC102186508	LOC102174030	HRC	HAGH	LOC102191110	LOC102188613
LOC102186549	LOC102174086	HRH2	HAO1	LOC102191215	LOC102188618
LOC102186687	LOC102174125	HS3ST3A1	HBS1L	LOC102191257	LOC102188636
LOC102187162	LOC102174146	HS6ST3	HCN3	LOC102191525	LOC102188641
LOC102187268	LOC102174202	HSD17B3	HCN4	LOC102191540	LOC102188697
LOC102187283	LOC102174219	HSPA12A	HCST	LOC102191700	LOC102188723
LOC102187401	LOC102174322	HSPB3	HDAC5	LOC102191701	LOC102188763
LOC102187554	LOC102174390	HTT	HDC	LOC102191738	LOC102188814
LOC102187678	LOC102174397	ICAM1	HDHD2	LOC102191819	LOC102188826
LOC102187714	LOC102174663	ICAM3	HEATR9	LOC106501782	LOC102188874
LOC102187965	LOC102174812	ICAM4	HEBP2	LOC106501785	LOC102188887
LOC102188048	LOC102174879	ICAM5	HECW1	LOC106501935	LOC102188898
LOC102188072	LOC102174884	IER2	HECW2	LOC106501936	LOC102188962
LOC102188264	LOC102174953	IFNAR1	HEMK1	LOC106501968	LOC102188991
LOC102188306	LOC102175030	IFT43	HENMT1	LOC106501973	LOC102189029
LOC102188339	LOC102175055	IGF2BP2	HES3	LOC106501974	LOC102189228
LOC102188426	LOC102175096	IGSF5	HES6	LOC106502023	LOC102189237
LOC102188435	LOC102175226	IL10RB	HEY1	LOC106502029	LOC102189258
LOC102188436	LOC102175340	IL17RD	HEY2	LOC106502044	LOC102189476
LOC102188507	LOC102175352	IL1A	HIBCH	LOC106502129	LOC102189502
LOC102188575	LOC102175366	IL21	HIC1	LOC106502158	LOC102189503
LOC102188709	LOC102175628	IL22	HIF3A	LOC106502180	LOC102189514
LOC102188841	LOC102175704	IL26	HIKESHI	LOC106502210	LOC102189577
LOC102188858	LOC102176015	IL33	HINT3	LOC106502251	LOC102189637
LOC102188874	LOC102176024	ILDR2	HIP1R	LOC106502313	LOC102189680
LOC102189022	LOC102176283	IMMP1L	HIPK3	LOC106502364	LOC102189778
LOC102189655	LOC102176285	IMMP2L	HIVEP1	LOC106502417	LOC102189789
LOC102190074	LOC102176306	INAFM2	HIVEP3	LOC106502464	LOC102189855
LOC102190288	LOC102176388	ING1	HMGA2	LOC106502465	LOC102189945
LOC102190326	LOC102176543	INIP	HMGCS2	LOC106502528	LOC102190056
LOC102190371	LOC102176577	INPP5A	HNF1B	LOC106502599	LOC102190065
LOC102190430	LOC102176692	INPPL1	HNRNPC	LOC106502709	LOC102190122
LOC102190498	LOC102176701	INSC	HNRNPD	LOC106502862	LOC102190155
LOC102190706	LOC102176808	INTS9	HNRNPDL	LOC106502907	LOC102190216
LOC102191099	LOC102176858	IP6K3	HOMEZ	LOC106503022	LOC102190222
LOC102191288	LOC102176918	IQGAP2	HORMAD1	LOC106503078	LOC102190263
LOC102191308	LOC102176964	IQUB	HORMAD2	LOC106503103	LOC102190366
LOC102191482	LOC102177053	ISG15	HPGD	LOC106503297	LOC102190403
LOC102191714	LOC102177076	ITGA4	HPN	LOC106503312	LOC102190415
LOC102191755	LOC102177122	ITGAX	HPSE2	LOC106503371	LOC102190430
LOC106501783	LOC102177148	ITGB2	HR	LOC106503416	LOC102190508
LOC106501822	LOC102177217	ITGB3BP	HS3ST5	LOC106503428	LOC102190533
LOC106501971	LOC102177241	ITGBL1	HSD17B1	LOC106503512	LOC102190601
LOC106501980	LOC102177305	ITPA	HSD17B12	LOC106503513	LOC102190683
LOC106501983	LOC102177361	ITPR2	HSD17B3	LOC106503670	LOC102190785
LOC106502035	LOC102177414	ITPR3	HSH2D	LOC106503728	LOC102190875
LOC106502073	LOC102177429	IZUMO3	HSPA4L	LOC106503729	LOC102190896
LOC106502078	LOC102177511	JAK1	HSPB3	LOC106503894	LOC102190927
LOC106502094	LOC102177554	JAK2	HTR1E	LOC106503901	LOC102190956
LOC106502101	LOC102177612	JAKMIP2	HTR7	LOC106503930	LOC102191078
LOC106502107	LOC102177638	JAML	HVCN1	LOC106503959	LOC102191159
LOC106502129	LOC102177644	JARID2	HYDIN	LOC108633287	LOC102191232
LOC106502204	LOC102177655	JPH1	IBSP	LOC108633308	LOC102191281
LOC106502205	LOC102177709	KATNB1	ICAM1	LOC108633319	LOC102191345
LOC106502294	LOC102177763	KCNH2	ICAM4	LOC108633330	LOC102191438
LOC106502310	LOC102177801	KCNH7	ICAM5	LOC108633331	LOC102191446
LOC106502333	LOC102177832	KCNH8	ICMT	LOC108633339	LOC102191517
LOC106502345	LOC102177908	KCNIP1	IDUA	LOC108633340	LOC102191529
LOC106502385	LOC102178059	KCNIP3	IER3IP1	LOC108633443	LOC102191570
LOC106502388	LOC102178077	KCNIP4	IFI35	LOC108633446	LOC102191701
LOC106502391	LOC102178104	KCNJ15	IFRD1	LOC108633460	LOC102191796
LOC106502403	LOC102178345	KCNK1	IGF2BP2	LOC108633462	LOC106501714
LOC106502417	LOC102178352	KCNK15	IGF2R	LOC108633464	LOC106501735
LOC106502520	LOC102178361	KCNK3	IGFALS	LOC108633465	LOC106501751
LOC106502548	LOC102178471	KCNMB2	IGSF10	LOC108633466	LOC106501919
LOC106502561	LOC102178728	KCNN2	IGSF11	LOC108633468	LOC106501935
LOC106502619	LOC102178762	KCNQ5	IGSF9B	LOC108633514	LOC106501936
LOC106502622	LOC102178763	KCNU1	IKBKB	LOC108633517	LOC106501944
LOC106502736	LOC102178850	KCTD12	IL10	LOC108633764	LOC106502039
LOC106502756	LOC102178953	KCTD15	IL10RA	LOC108633775	LOC106502056
LOC106502806	LOC102179006	KCTD16	IL16	LOC108633813	LOC106502075
LOC106502849	LOC102179099	KCTD2	IL17C	LOC108634024	LOC106502199
LOC106502892	LOC102179174	KCTD6	IL17RC	LOC108634035	LOC106502210
LOC106502907	LOC102179558	KCTD9	IL17RE	LOC108634075	LOC106502257
LOC106503189	LOC102179634	KDM4B	IL18BP	LOC108634190	LOC106502312
LOC106503212	LOC102179658	KDM4C	IL1R2	LOC108634206	LOC106502339
LOC106503213	LOC102179732	KDM4D	IL5RA	LOC108634248	LOC106502463
LOC106503313	LOC102179751	KDSR	IL7	LOC108635572	LOC106502464
LOC106503359	LOC102179935	KIAA0196	IL9	LOC108635573	LOC106502499
LOC106503473	LOC102180035	KIAA0355	IMMP2L	LOC108635617	LOC106502523
LOC106503532	LOC102180074	KIAA0391	INAFM1	LOC108635621	LOC106502548
LOC106503543	LOC102180084	KIAA0556	INCENP	LOC108635626	LOC106502801
LOC106503822	LOC102180101	KIAA0586	INPP5D	LOC108635636	LOC106502860
LOC108633189	LOC102180151	KIAA1211	INSL3	LOC108635653	LOC106502867
LOC108633213	LOC102180267	KIAA1217	INSL5	LOC108635661	LOC106502882
LOC108633232	LOC102180286	KIAA1958	INTU	LOC108635782	LOC106502921
LOC108633237	LOC102180339	KIF24	IQCA1	LOC108635821	LOC106502922
LOC108633329	LOC102180547	KIF25	IQCK	LOC108635825	LOC106502985
LOC108633346	LOC102180620	KIF26B	IQGAP2	LOC108635856	LOC106503078
LOC108633349	LOC102180747	KIFC3	IQSEC3	LOC108635866	LOC106503098
LOC108634146	LOC102180826	KIRREL	IQUB	LOC108635867	LOC106503103
LOC108635571	LOC102180894	KIRREL3	IRF2	LOC108635900	LOC106503198
LOC108635572	LOC102181050	KLF12	IRX2	LOC108635901	LOC106503340
LOC108635573	LOC102181060	KLHDC10	ITFG2	LOC108635902	LOC106503341
LOC108635580	LOC102181078	KLHDC7A	ITGA11	LOC108635913	LOC106503454
LOC108635602	LOC102181090	KLHL17	ITGAM	LOC108635914	LOC106503492
LOC108635607	LOC102181378	KLHL2	ITGB4	LOC108636017	LOC106503632
LOC108635611	LOC102181495	KLHL29	ITGB5	LOC108636018	LOC106503664
LOC108635626	LOC102181556	KLHL6	ITPA	LOC108636027	LOC106503669
LOC108635647	LOC102181611	KLHL8	ITPKC	LOC108636058	LOC106503920
LOC108635654	LOC102181662	KMT5A	ITSN1	LOC108636063	LOC106503933
LOC108635655	LOC102181690	KPNA4	JAGN1	LOC108636086	LOC106503978
LOC108635658	LOC102182011	KRBA2	JAK2	LOC108636102	LOC106504022
LOC108635659	LOC102182127	KRR1	JAK3	LOC108636118	LOC108633189
LOC108635852	LOC102182197	KRT14	JAKMIP2	LOC108636128	LOC108633231
LOC108635912	LOC102182294	KRT18	JAML	LOC108636137	LOC108633275
LOC108636011	LOC102182376	KRT19	JARID2	LOC108636201	LOC108633430
LOC108636018	LOC102182475	KRT8	JMJD1C	LOC108636208	LOC108633431
LOC108636102	LOC102182562	KRT9	JMJD8	LOC108636220	LOC108633432
LOC108636103	LOC102182663	LAMC1	JPH3	LOC108636265	LOC108633452
LOC108636115	LOC102182821	LAMP3	KATNAL2	LOC108636390	LOC108633462
LOC108636133	LOC102182848	LAMP5	KAZALD1	LOC108636392	LOC108633467
LOC108636199	LOC102183000	LAP3	KAZN	LOC108636462	LOC108633468
LOC108636206	LOC102183010	LARGE1	KBTBD2	LOC108636561	LOC108633514
LOC108636214	LOC102183057	LARP1	KCMF1	LOC108636562	LOC108633764
LOC108636219	LOC102183123	LCA5	KCNAB1	LOC108636563	LOC108633882
LOC108636251	LOC102183213	LCLAT1	KCNB2	LOC108636564	LOC108633891
LOC108636274	LOC102183269	LCMT1	KCNG2	LOC108636565	LOC108633910
LOC108636275	LOC102183271	LCOR	KCNH7	LOC108636583	LOC108634008
LOC108636341	LOC102183455	LDAH	KCNH8	LOC108636586	LOC108634028
LOC108636344	LOC102183614	LDB2	KCNIP1	LOC108636589	LOC108634031
LOC108636357	LOC102183655	LDLRAD3	KCNIP4	LOC108636600	LOC108634068
LOC108636361	LOC102183694	LEMD2	KCNJ16	LOC108636623	LOC108634141
LOC108636363	LOC102183864	LEPR	KCNMB2	LOC108636624	LOC108634142
LOC108636385	LOC102183887	LEUTX	KCNQ3	LOC108636625	LOC108634197
LOC108636403	LOC102183958	LGI1	KCTD1	LOC108636626	LOC108634198
LOC108636425	LOC102183966	LGI2	KDR	LOC108636627	LOC108634208
LOC108636533	LOC102184041	LHFPL5	KHDRBS2	LOC108636647	LOC108634209
LOC108636553	LOC102184116	LIG3	KHK	LOC108636657	LOC108634225
LOC108636587	LOC102184244	LIMK1	KIAA0319	LOC108636767	LOC108634238
LOC108636588	LOC102184252	LIN28A	KIAA0586	LOC108636769	LOC108634250
LOC108636599	LOC102184370	LIN7A	KIAA0922	LOC108636849	LOC108635587
LOC108636719	LOC102184392	LIPA	KIAA1147	LOC108636861	LOC108635588
LOC108636725	LOC102184469	LMBRD1	KIAA1217	LOC108636902	LOC108635598
LOC108636734	LOC102184481	LMTK2	KIAA1324L	LOC108636918	LOC108635599
LOC108636779	LOC102184497	LOC100861210	KIAA1456	LOC108636955	LOC108635601
LOC108636787	LOC102184574	LOC102168203	KIAA1522	LOC108636956	LOC108635605
LOC108636851	LOC102184586	LOC102168226	KIAA1549	LOC108636975	LOC108635616
LOC108636865	LOC102184601	LOC102168268	KIAA1549L	LOC108637088	LOC108635624
LOC108636905	LOC102184609	LOC102168280	KIAA1551	LOC108637128	LOC108635628
LOC108636923	LOC102184643	LOC102168307	KIAA1644	LOC108637251	LOC108635634
LOC108636950	LOC102184767	LOC102168560	KIF13A	LOC108637252	LOC108635635
LOC108636963	LOC102184770	LOC102168588	KIF16B	LOC108637263	LOC108635835
LOC108636968	LOC102184902	LOC102168608	KIF20A	LOC108637280	LOC108635836
LOC108636973	LOC102184991	LOC102168634	KIF24	LOC108637294	LOC108635843
LOC108636981	LOC102185028	LOC102168664	KIF26B	LOC108637304	LOC108635850
LOC108637090	LOC102185040	LOC102168677	KIF3C	LOC108637305	LOC108635853
LOC108637143	LOC102185156	LOC102168833	KISS1	LOC108637373	LOC108635914
LOC108637261	LOC102185197	LOC102168843	KIT	LOC108637472	LOC108635924
LOC108637296	LOC102185297	LOC102168912	KITLG	LOC108637480	LOC108635993
LOC108637298	LOC102185390	LOC102168938	KLF12	LOC108637490	LOC108636009
LOC108637300	LOC102185396	LOC102169035	KLF15	LOC108637494	LOC108636021
LOC108637308	LOC102185441	LOC102169045	KLF3	LOC108637518	LOC108636022
LOC108637363	LOC102185481	LOC102169117	KLF7	LOC108637592	LOC108636023
LOC108637367	LOC102185505	LOC102169118	KLHDC1	LOC108637597	LOC108636024
LOC108637389	LOC102185681	LOC102169215	KLHDC2	LOC108637634	LOC108636100
LOC108637392	LOC102185806	LOC102169221	KLHL14	LOC108637638	LOC108636108
LOC108637395	LOC102185830	LOC102169223	KLHL20	LOC108637663	LOC108636109
LOC108637403	LOC102185870	LOC102169333	KLHL36	LOC108637676	LOC108636110
LOC108637404	LOC102186368	LOC102169400	KLHL42	LOC108637685	LOC108636215
LOC108637416	LOC102186560	LOC102169408	KLHL7	LOC108637748	LOC108636217
LOC108637471	LOC102186795	LOC102169522	KMT2C	LOC108637757	LOC108636224
LOC108637473	LOC102186990	LOC102169761	KNOP1	LOC108637763	LOC108636233
LOC108637477	LOC102187095	LOC102169818	KNTC1	LOC108637766	LOC108636273
LOC108637478	LOC102187345	LOC102169822	KPNA7	LOC108637787	LOC108636274
LOC108637491	LOC102187365	LOC102169955	KREMEN1	LOC108637791	LOC108636361
LOC108637502	LOC102187559	LOC102170001	KRT19	LOC108637948	LOC108636397
LOC108637516	LOC102187597	LOC102170006	KRT3	LOC108637950	LOC108636404
LOC108637517	LOC102187621	LOC102170015	KRT32	LOC108637952	LOC108636449
LOC108637525	LOC102187720	LOC102170193	KRT35	LOC108637961	LOC108636589
LOC108637526	LOC102188015	LOC102170224	KRT36	LOC108637963	LOC108636607
LOC108637663	LOC102188051	LOC102170226	KRT77	LOC108637988	LOC108636749
LOC108637748	LOC102188299	LOC102170229	KSR2	LOC108638000	LOC108636750
LOC108637775	LOC102188306	LOC102170239	KY	LOC108638011	LOC108636763
LOC108637776	LOC102188312	LOC102170317	LACC1	LOC108638017	LOC108636764
LOC108637879	LOC102188426	LOC102170447	LACE1	LOC108638021	LOC108636765
LOC108637967	LOC102188506	LOC102170454	LALBA	LOC108638054	LOC108636766
LOC108637977	LOC102188518	LOC102170509	LAMA1	LOC108638107	LOC108636831
LOC108637978	LOC102188575	LOC102170564	LAMB3	LOC108638111	LOC108636913
LOC108637979	LOC102188841	LOC102170715	LAMTOR1	LOC108638195	LOC108637109
LOC108638091	LOC102189087	LOC102170776	LAPTM4A	LOC108638198	LOC108637148
LOC108638211	LOC102189257	LOC102170832	LARS	LOC108638202	LOC108637164
LOC108638268	LOC102189423	LOC102170837	LAYN	LOC108638216	LOC108637165
LOC108638269	LOC102189464	LOC102170996	LCLAT1	LOC108638228	LOC108637169
LOC108638311	LOC102189655	LOC102171003	LCOR	LOC108638248	LOC108637264
LOC108638413	LOC102189738	LOC102171028	LCP1	LOC108638397	LOC108637269
LOC108638466	LOC102189890	LOC102171034	LCP2	LOC108638407	LOC108637300
LOC108638494	LOC102189938	LOC102171116	LDB2	LOC108638410	LOC108637375
LOC108638517	LOC102190131	LOC102171214	LECT2	LOC108638412	LOC108637376
LOC108638519	LOC102190207	LOC102171266	LEMD3	LOC108638468	LOC108637404
LOC108638520	LOC102190326	LOC102171381	LETMD1	LOC108638507	LOC108637405
LOC108638592	LOC102190435	LOC102171443	LGI3	LOC108638508	LOC108637481
LONP1	LOC102190442	LOC102171719	LGR5	LOC108638518	LOC108637487
LPGAT1	LOC102190498	LOC102172107	LHFPL2	LOC108638592	LOC108637506
LRCH3	LOC102190517	LOC102172109	LHFPL4	LOC108638607	LOC108637507
LRGUK	LOC102190620	LOC102172123	LHX4	LOC108638632	LOC108637590
LRMP	LOC102190689	LOC102172279	LHX6	LONP2	LOC108637600
LRP6	LOC102190962	LOC102172362	LIF	LOXL2	LOC108637619
LRRC2	LOC102191489	LOC102172366	LIMA1	LPCAT2	LOC108637623
LRRC39	LOC102191520	LOC102172373	LIMCH1	LRP1B	LOC108637624
LRRC40	LOC102191616	LOC102172396	LIMK1	LRRC49	LOC108637625
LRRC66	LOC106501767	LOC102172438	LIMS1	LRRN2	LOC108637626
LRRC75A	LOC106501787	LOC102172460	LMAN2	LRRTM3	LOC108637633
LRRFIP1	LOC106501944	LOC102172488	LMBR1	LRRTM4	LOC108637647
LRRTM2	LOC106501974	LOC102172613	LMBR1L	LSAMP	LOC108637663
LRRTM4	LOC106502025	LOC102172726	LMNB1	LSMEM2	LOC108637664
LSM14A	LOC106502035	LOC102172760	LNP1	LST1	LOC108637665
LSM5	LOC106502044	LOC102172794	LOC100860923	LTA	LOC108637666
LTBR	LOC106502073	LOC102172927	LOC100861170	LTB	LOC108637756
LTF	LOC106502135	LOC102172957	LOC100861197	LTBR	LOC108637877
MAB21L1	LOC106502140	LOC102172959	LOC100861338	LY6G5B	LOC108637950
MAGI1	LOC106502217	LOC102173030	LOC102168260	LYG1	LOC108637967
MAK	LOC106502221	LOC102173052	LOC102168308	LYG2	LOC108637977
MAN2A1	LOC106502243	LOC102173091	LOC102168487	LYPD4	LOC108637978
MANSC1	LOC106502244	LOC102173111	LOC102168648	MAB21L3	LOC108637996
MAP28	LOC106502248	LOC102173187	LOC102168677	MACROD2	LOC108637998
MAP34-B	LOC106502327	LOC102173197	LOC102168685	MAF	LOC108637999
MAP3K4	LOC106502358	LOC102173333	LOC102168833	MAML2	LOC108638000
MAPK1IP1L	LOC106502360	LOC102173353	LOC102168874	MAN1C1	LOC108638027
MAPKAPK3	LOC106502391	LOC102173355	LOC102168912	MAP1B	LOC108638028
MAPKBP1	LOC106502415	LOC102173405	LOC102168924	MAP2K2	LOC108638032
MAST2	LOC106502442	LOC102173406	LOC102169065	MAP3K1	LOC108638034
MATR3	LOC106502449	LOC102173407	LOC102169075	MAP3K12	LOC108638054
MBOAT7	LOC106502556	LOC102173413	LOC102169159	MAP6D1	LOC108638082
MCCC1	LOC106502649	LOC102173436	LOC102169221	MATK	LOC108638083
MCM3AP	LOC106502851	LOC102173531	LOC102169254	MATN4	LOC108638202
MDGA2	LOC106502879	LOC102173565	LOC102169338	MBIP	LOC108638203
MED12L	LOC106502899	LOC102173650	LOC102169347	MBL2	LOC108638204
MED13L	LOC106502907	LOC102173663	LOC102169480	MBNL2	LOC108638205
MEF2D	LOC106502959	LOC102173678	LOC102169485	MBOAT2	LOC108638222
MELTF	LOC106502978	LOC102173787	LOC102169630	MBP	LOC108638239
MEMO1	LOC106502995	LOC102173844	LOC102169670	MCAM	LOC108638240
METAP2	LOC106503098	LOC102173865	LOC102169696	MCCD1	LOC108638241
METTL15	LOC106503127	LOC102173957	LOC102169786	MCHR2	LOC108638270
MFN1	LOC106503170	LOC102173969	LOC102169835	MCRS1	LOC108638273
MFSD14A	LOC106503212	LOC102174033	LOC102169855	MDC1	LOC108638396
MFSD2B	LOC106503213	LOC102174146	LOC102169912	MDM4	LOC108638420
MGA	LOC106503278	LOC102174301	LOC102169923	MED10	LOC108638451
MGAM	LOC106503289	LOC102174322	LOC102169932	MED7	LOC108638511
MGAM2	LOC106503337	LOC102174328	LOC102169960	MEF2C	LOC108638637
MIB1	LOC106503360	LOC102174390	LOC102169978	MEGF10	LRCH4
MIER1	LOC106503418	LOC102174406	LOC102170073	MEP1A	LRP1B
MIR195	LOC106503420	LOC102174496	LOC102170116	METAP1	LRP2
MIR296	LOC106503426	LOC102174545	LOC102170193	METAP1D	LRP2BP
MIR497	LOC106503482	LOC102174549	LOC102170207	METTL25	LRRC10
MIRLET7I	LOC106503510	LOC102174582	LOC102170310	MFRP	LRRC29
MKLN1	LOC106503540	LOC102174673	LOC102170378	MFSD6	LRRC56
MLIP	LOC106503645	LOC102174740	LOC102170391	MIER3	LRRCC1
MLLT3	LOC106503653	LOC102174755	LOC102170447	MIGA1	LRRFIP2
MLNR	LOC106503655	LOC102174812	LOC102170474	MIR1248	LSM1
MON2	LOC106503657	LOC102174815	LOC102170520	MIR137	LST1
MPHOSPH8	LOC106503658	LOC102174869	LOC102170556	MIR15A	LTA
MPRIP	LOC106503663	LOC102174884	LOC102170671	MIR15B	LTB
MPV17	LOC106503678	LOC102174963	LOC102170714	MIR16A	LTN1
MRPL33	LOC106503889	LOC102175023	LOC102170746	MIR16B	LUZP6
MRPL50	LOC106503900	LOC102175040	LOC102170867	MIR346	LYPD5
MRPL51	LOC106503901	LOC102175047	LOC102170898	MIR455	MAB21L3
MRPS25	LOC106504012	LOC102175073	LOC102170913	MIR877	MAL2
MSH3	LOC108633168	LOC102175096	LOC102170989	MIS18A	MANBA
MSI2	LOC108633248	LOC102175118	LOC102171021	MITD1	MAP28
MT3	LOC108633263	LOC102175132	LOC102171028	MKRN2OS	MAP34-B
MT4	LOC108633299	LOC102175174	LOC102171073	MLANA	MAP3K4
MTA3	LOC108633331	LOC102175252	LOC102171146	MLIP	MAP4
MTF2	LOC108633341	LOC102175312	LOC102171337	MMACHC	MAPKAPK2
MTHFD1	LOC108633346	LOC102175319	LOC102171361	MME	MB
MTIF3	LOC108633380	LOC102175359	LOC102171416	MMP28	MBIP
MTMR14	LOC108633439	LOC102175366	LOC102171453	MMS19	MBL2
MTRR	LOC108633810	LOC102175401	LOC102171684	MNX1	MCCD1
MTSS1	LOC108633847	LOC102175415	LOC102171744	MPV17	MCM5
MTX2	LOC108633854	LOC102175435	LOC102171778	MRAP2	MCMDC2
MXD1	LOC108633880	LOC102175455	LOC102171908	MRPL30	MCTP2
MYBPC1	LOC108633919	LOC102175576	LOC102172002	MRPL48	MED13L
MYBPC3	LOC108634000	LOC102175592	LOC102172027	MRPL51	MEP1A
MYO15A	LOC108634001	LOC102175640	LOC102172048	MRPL54	MEPCE
MYO16	LOC108634012	LOC102175709	LOC102172074	MRPS18B	METAP1D
MYO1G	LOC108634036	LOC102175717	LOC102172125	MRPS28	METTL5
MYO3A	LOC108634038	LOC102175733	LOC102172159	MSRA	MEX3A
MYO5C	LOC108634068	LOC102175794	LOC102172183	MTMR2	MFAP3L
MYO9A	LOC108634072	LOC102175926	LOC102172230	MTRF1	MFSD2B
MYOM3	LOC108634188	LOC102176035	LOC102172362	MUC21	MFSD6L
MYZAP	LOC108634208	LOC102176049	LOC102172404	MUTYH	MGAT5
MZB1	LOC108634221	LOC102176141	LOC102172415	MVD	MIR181B
NAA38	LOC108634229	LOC102176145	LOC102172417	MYDGF	MIR190A
NAALADL2	LOC108634248	LOC102176168	LOC102172474	MYLK3	MIR296
NACAD	LOC108635581	LOC102176220	LOC102172488	MYO1E	MIR328
NAE1	LOC108635582	LOC102176226	LOC102172503	MYO3A	MIR423
NAPB	LOC108635623	LOC102176325	LOC102172540	MYO7A	MIR874
NARF	LOC108635646	LOC102176328	LOC102172613	MYOCD	MIR877
NASP	LOC108635658	LOC102176353	LOC102172632	MYOF	MLH1
NAV3	LOC108635659	LOC102176375	LOC102172682	MYRIP	MLPH
NBEA	LOC108635821	LOC102176419	LOC102172689	NAA16	MOCS3
NCALD	LOC108635824	LOC102176439	LOC102172692	NAALADL1	MOG
NCAPD2	LOC108635866	LOC102176495	LOC102172709	NAALADL2	MOSPD3
NCAPG	LOC108635867	LOC102176521	LOC102172726	NACA	MPZ
NCOR1	LOC108635918	LOC102176570	LOC102172749	NAGK	MRC1
NDUFA6	LOC108636007	LOC102176577	LOC102172788	NASP	MRM1
NDUFAF2	LOC108636063	LOC102176653	LOC102172961	NAT6	MRPL1
NDUFB2	LOC108636064	LOC102176655	LOC102172969	NBEAL1	MRPL3
NDUFB9	LOC108636066	LOC102176689	LOC102173079	NCAM1	MRPL34
NEB	LOC108636118	LOC102176755	LOC102173137	NCAPD2	MRPS18B
NEDD4L	LOC108636119	LOC102176788	LOC102173158	NCAPH	MSTO1
NELL2	LOC108636124	LOC102176792	LOC102173298	NCBP3	MSX2
NFKB1	LOC108636199	LOC102176793	LOC102173318	NCOA3	MT3
NFX1	LOC108636217	LOC102176799	LOC102173345	NCOA5	MTIF3
NFXL1	LOC108636334	LOC102176821	LOC102173393	NCR3	MTMR2
NIPAL2	LOC108636344	LOC102176846	LOC102173487	NDUFAF2	MTMR3
NKAIN2	LOC108636351	LOC102176909	LOC102173492	NECTIN2	MTMR9
NLRC4	LOC108636354	LOC102176916	LOC102173504	NEIL3	MTNR1B
NLRP14	LOC108636362	LOC102176959	LOC102173519	NEK6	MTPN
NMD3	LOC108636385	LOC102176961	LOC102173531	NEK7	MTRF1
NME6	LOC108636410	LOC102177078	LOC102173557	NELL1	MTURN
NNT	LOC108636417	LOC102177218	LOC102173562	NEMP2	MTX1
NOL3	LOC108636425	LOC102177239	LOC102173569	NENF	MTX2
NOL4L	LOC108636436	LOC102177307	LOC102173583	NEO1	MUC1
NOL6	LOC108636566	LOC102177344	LOC102173586	NETO1	MYF5
NOXRED1	LOC108636585	LOC102177400	LOC102173612	NEURL3	MYF6
NPC1L1	LOC108636736	LOC102177431	LOC102173632	NEUROD4	MYLIP
NPL	LOC108636755	LOC102177437	LOC102173650	NEXN	MYO3B
NPM2	LOC108636759	LOC102177447	LOC102173667	NFASC	MYO5A
NR0B2	LOC108636771	LOC102177596	LOC102173702	NFKBIL1	MYO5C
NR3C1	LOC108636779	LOC102177773	LOC102173783	NINJ1	MYO7B
NR4A2	LOC108636852	LOC102177819	LOC102173787	NIPAL3	MYO9B
NRDC	LOC108636863	LOC102177822	LOC102173804	NKAIN2	NAA16
NRF1	LOC108636865	LOC102177870	LOC102173864	NKD1	NARS
NRN1L	LOC108636901	LOC102177871	LOC102173865	NOL4	NCALD
NRROS	LOC108636925	LOC102177913	LOC102174033	NOM1	NCAM1
NRTN	LOC108636963	LOC102177976	LOC102174067	NOP58	NCBP2
NRXN3	LOC108637092	LOC102178038	LOC102174095	NOS3	NCR3
NT5M	LOC108637096	LOC102178094	LOC102174136	NPC1L1	NCS1
NUBPL	LOC108637104	LOC102178146	LOC102174170	NPFFR2	NDEL1
NUDC	LOC108637129	LOC102178156	LOC102174173	NPSR1	NDUFV1
NUDCD1	LOC108637154	LOC102178167	LOC102174239	NRBP1	NECTIN2
NUDCD3	LOC108637166	LOC102178238	LOC102174355	NRCAM	NEK3
NUDT18	LOC108637176	LOC102178378	LOC102174361	NRM	NEK5
NUMA1	LOC108637273	LOC102178429	LOC102174406	NRXN1	NELFCD
NUTF2	LOC108637298	LOC102178444	LOC102174408	NRXN3	NELL1
NXT1	LOC108637364	LOC102178515	LOC102174444	NSL1	NFATC2
OAZ2	LOC108637377	LOC102178543	LOC102174459	NSUN2	NFATC3
OLFM3	LOC108637404	LOC102178587	LOC102174506	NT5C	NFKBIL1
OPCML	LOC108637405	LOC102178644	LOC102174618	NUDCD3	NINJ1
OPRD1	LOC108637490	LOC102178703	LOC102174629	NUDT6	NIT2
ORC1	LOC108637494	LOC102178724	LOC102174639	NUP37	NKAIN2
ORC3	LOC108637526	LOC102178770	LOC102174673	ODF2	NKPD1
ORC4	LOC108637626	LOC102178795	LOC102174676	OGDH	NKX2-1
ORC5	LOC108637639	LOC102178871	LOC102174755	OLFML2B	NKX2-8
OS9	LOC108637654	LOC102178917	LOC102174884	OLIG1	NME6
OSBPL2	LOC108637671	LOC102178926	LOC102174952	OLIG2	NMRK1
OTULIN	LOC108637672	LOC102179050	LOC102175041	ORC4	NOBOX
OTX2	LOC108637749	LOC102179105	LOC102175060	ORC6	NOD1
P2RY14	LOC108637763	LOC102179113	LOC102175082	OSMR	NOL3
P2RY2	LOC108637767	LOC102179183	LOC102175216	OTUB2	NPEPL1
P2RY6	LOC108637780	LOC102179328	LOC102175272	OTUD1	NR2F2
PABPN1	LOC108637792	LOC102179384	LOC102175315	OTX2	NR2F6
PABPN1L	LOC108637802	LOC102179515	LOC102175338	OXCT1	NR6A1
PAFAH2	LOC108637877	LOC102179564	LOC102175434	P2RX1	NRG3
PAG1	LOC108637897	LOC102179628	LOC102175466	P2RX4	NRIP1
PAIP1	LOC108637978	LOC102179751	LOC102175478	P2RX7	NRM
PAIP2	LOC108638047	LOC102179851	LOC102175487	PAAF1	NRROS
PAK1IP1	LOC108638068	LOC102179882	LOC102175559	PABPC1L	NRXN1
PARD6A	LOC108638069	LOC102179896	LOC102175620	PAG1	NSRP1
PARK2	LOC108638070	LOC102180040	LOC102175746	PAIP2B	NSUN2
PARP4	LOC108638075	LOC102180147	LOC102175783	PAPPA2	NT5DC1
PBLD	LOC108638092	LOC102180189	LOC102175795	PARD3B	NTM
PCDH12	LOC108638103	LOC102180298	LOC102175870	PARL	NTMT1
PCDH17	LOC108638105	LOC102180313	LOC102175896	PARN	NTN1
PCNT	LOC108638111	LOC102180342	LOC102175946	PARP16	NUAK1
PCNX4	LOC108638119	LOC102180368	LOC102176061	PAXBP1	NUDT8
PCSK6	LOC108638269	LOC102180495	LOC102176168	PCBP2	NUTF2
PCYT1A	LOC108638283	LOC102180560	LOC102176222	PCDH9	NWD1
PDCD1LG2	LOC108638495	LOC102180592	LOC102176241	PCF11	NXN
PDE10A	LOC108638520	LOC102180644	LOC102176384	PCLO	NXPE3
PDE2A	LOC108638595	LOC102180649	LOC102176390	PCNX2	NYAP1
PDE3A	LOC108638596	LOC102180704	LOC102176527	PCYT1A	OAZ2
PDE4D	LOC108638606	LOC102180722	LOC102176649	PDCD6IP	OCEL1
PDE7B	LOC108638640	LOC102180773	LOC102176752	PDE10A	OCM2
PDS5A	LPAR1	LOC102180796	LOC102176916	PDE11A	ODF4
PDSS1	LPCAT3	LOC102180820	LOC102177134	PDE7B	OGDHL
PER1	LRBA	LOC102180915	LOC102177148	PDIA5	OLFM2
PFKFB3	LRCH1	LOC102181052	LOC102177263	PDZD2	OLFML2A
PFKFB4	LRCH3	LOC102181060	LOC102177295	PDZRN3	OLFML2B
PGM5	LRFN1	LOC102181153	LOC102177344	PELI2	ONECUT2
PHACTR3	LRP6	LOC102181165	LOC102177349	PEX12	ONECUT3
PHACTR4	LRRC2	LOC102181181	LOC102177361	PFKFB2	OPN1SW
PHGDH	LRRC23	LOC102181259	LOC102177391	PGPEP1L	OPRD1
PHLDB2	LRRC3B	LOC102181342	LOC102177511	PHACTR4	OSBPL3
PHLPP2	LRRC47	LOC102181370	LOC102177559	PHC2	OSM
PHTF2	LRRC56	LOC102181492	LOC102177581	PI3	OSTF1
PI15	LRRC63	LOC102181556	LOC102177644	PIEZO1	OTX1
PIBF1	LRRC73	LOC102181615	LOC102177664	PIGT	P2RY2
PIGL	LRRCC1	LOC102181650	LOC102177727	PIK3R3	P2RY6
PIGR	LRRTM4	LOC102181659	LOC102177792	PIP5K1C	PABPC1L
PIK3C3	LSM12	LOC102181743	LOC102177819	PITPNB	PAK2
PIP5K1B	LSM3	LOC102181776	LOC102177832	PKIB	PAPD7
PITX3	LTBP2	LOC102181795	LOC102177908	PLA2R1	PARD6B
PKD1L3	LTF	LOC102181821	LOC102177911	PLCL2	PARG
PKDCC	LURAP1L	LOC102181830	LOC102177918	PLPPR4	PARP4
PKP4	LY6G5B	LOC102181931	LOC102177926	PLXNA4	PAX3
PLCD1	LY6G5C	LOC102181962	LOC102177972	PNN	PAX9
PLCL1	LY6G6C	LOC102181982	LOC102178018	PNPLA8	PBXIP1
PLD6	LY6G6D	LOC102181985	LOC102178056	POC1B	PCCA
PLEKHA5	LY6G6F	LOC102182059	LOC102178101	POLE3	PCNP
PLEKHB2	MAB21L2	LOC102182091	LOC102178104	POLR3A	PCOLCE
PLEKHO1	MAD2L1BP	LOC102182099	LOC102178108	POU5F1	PCP4L1
PLG	MAFA	LOC102182134	LOC102178110	PPA2	PDE10A
PLGRKT	MAMSTR	LOC102182153	LOC102178156	PPIA	PDK1
PLPP1	MAN2A1	LOC102182208	LOC102178239	PPM1G	PDLIM3
PLXDC1	MANSC4	LOC102182233	LOC102178255	PPP1R10	PDZD8
PLXNA4	MAP3K7	LOC102182251	LOC102178261	PPP1R18	PFKFB2
PMFBP1	MAPK13	LOC102182325	LOC102178328	PPP1R9A	PFN4
PMP22	MAPK14	LOC102182335	LOC102178379	PPP2R2B	PGGHG
PMPCB	MAPK8IP3	LOC102182425	LOC102178508	PPP2R5A	PGM5
PNPT1	MAPRE2	LOC102182494	LOC102178529	PPP4R4	PGRMC2
POLR1A	MARK4	LOC102182502	LOC102178647	PPP6C	PHOSPHO2
POLR2E	MASP2	LOC102182508	LOC102178679	PRDX1	PHRF1
POP1	MAT2B	LOC102182532	LOC102178700	PRIM1	PIGR
POU2F1	MATN2	LOC102182538	LOC102178720	PRIM2	PIGX
PPM1B	MATR3	LOC102182718	LOC102178727	PRKAB1	PIGZ
PPM1G	MDFIC	LOC102182773	LOC102178761	PRKCH	PIK3R5
PPM1H	MDGA2	LOC102182925	LOC102178840	PRKD3	PIK3R6
PPP1CB	MED10	LOC102182950	LOC102178850	PRKG1	PIN1
PPP1R3E	MED13L	LOC102183010	LOC102178869	PROX2	PIP5K1B
PPP4R3B	MED17	LOC102183064	LOC102178951	PRP1	PKD2L1
PPWD1	MED22	LOC102183068	LOC102178953	PRPF40B	PKIB
PRDM8	MED26	LOC102183213	LOC102179006	PRPH	PKIG
PREPL	MED27	LOC102183214	LOC102179014	PRR13	PKLR
PREX1	MED28	LOC102183269	LOC102179025	PRR3	PKP3
PRICKLE1	MEGF10	LOC102183271	LOC102179099	PRRC2A	PLA2G15
PRKCI	MEIKIN	LOC102183354	LOC102179207	PSIP1	PLA2G7
PRKDC	MEIOB	LOC102183373	LOC102179254	PSORS1C2	PLA2R1
PRLHR	MEIS2	LOC102183441	LOC102179291	PTGES3	PLAUR
PRLR	MEIS3	LOC102183455	LOC102179301	PTGR1	PLEKHA8
PRMT5	METRNL	LOC102183471	LOC102179328	PTPN1	PLEKHF1
PRND	MFSD14B	LOC102183706	LOC102179354	PTTG1IP	PLG
PRNP	MFSD7	LOC102183733	LOC102179515	QARS	PLPP5
PROB1	MGAT4A	LOC102183842	LOC102179558	QRFP	PLPPR5
PROKR2	MGEA5	LOC102183871	LOC102179578	QRICH1	PLVAP
PRPF38A	MGST3	LOC102183990	LOC102179704	RAB3B	PLXNB1
PRR22	MIA3	LOC102184146	LOC102179814	RAB42	PMF1
PRTFDC1	MICU1	LOC102184271	LOC102179874	RABEPK	PMS2
PRTG	MIP	LOC102184279	LOC102179882	RAD51B	PMVK
PSKH1	MIR101	LOC102184285	LOC102179985	RAD54B	POLE4
PSMA4	MIR10A	LOC102184415	LOC102179991	RALYL	POLR2D
PSMA6	MIR10B	LOC102184471	LOC102180074	RASGRF2	POP4
PSMB10	MIR1224	LOC102184486	LOC102180087	RASL10B	POU5F1
PSMB5	MIR137	LOC102184536	LOC102180188	RAVER2	PPCS
PSMC2	MIR141	LOC102184546	LOC102180194	RAX2	PPHLN1
PSMC3	MIR146A	LOC102184606	LOC102180261	RBBP5	PPIG
PSMD1	MIR151	LOC102184758	LOC102180298	RBFOX1	PPM1D
PSMD14	MIR15B	LOC102184771	LOC102180318	RBL2	PPP1R10
PSMG2	MIR16B	LOC102184834	LOC102180342	RBM11	PPP1R11
PSPC1	MIR191	LOC102184906	LOC102180350	RBPJL	PPP1R18
PTK2	MIR195	LOC102184972	LOC102180433	RCC1	PPP1R35
PTK2B	MIR199A	LOC102185015	LOC102180465	RDH10	PPP1R37
PTP4A2	MIR200A	LOC102185054	LOC102180540	RELT	PPP1R42
PTPN2	MIR200B	LOC102185105	LOC102180545	RFC4	PRELID3B
PTPRK	MIR200C	LOC102185211	LOC102180549	RFXAP	PRKAB1
PTPRT	MIR202	LOC102185228	LOC102180596	RGS13	PRMT3
PUM1	MIR214	LOC102185236	LOC102180640	RGS3	PRMT7
PURA	MIR2320	LOC102185238	LOC102180773	RGS6	PROC
PURB	MIR2404	LOC102185297	LOC102180829	RHCE	PROSC
PUS10	MIR2432	LOC102185312	LOC102180889	RHEB	PROX1
QKI	MIR342	LOC102185363	LOC102180894	RIC3	PROX2
RAB17	MIR425	LOC102185382	LOC102180906	RICTOR	PRR3
RAB42	MIR429	LOC102185396	LOC102181040	RNF144A	PRRC2A
RABGAP1L	MIR483	LOC102185441	LOC102181052	RNF166	PRRT4
RAD18	MIR497	LOC102185515	LOC102181083	RNF19A	PRRX2
RAD50	MKNK2	LOC102185579	LOC102181084	RNF2	PTAR1
RAD54B	MKRN3	LOC102185583	LOC102181090	RNF26	PTDSS2
RAI14	MKX	LOC102185870	LOC102181098	RNF7	PTGDR
RAMP3	MLLT3	LOC102185969	LOC102181165	RNGTT	PTGES
RANBP10	MLXIPL	LOC102186016	LOC102181270	ROBO1	PTPN1
RAP1GAP	MMACHC	LOC102186084	LOC102181342	ROR1	PTPRM
RAP2A	MMP19	LOC102186232	LOC102181348	RORA	PVR
RAPSN	MMRN1	LOC102186552	LOC102181365	RPL35	PVRIG
RARS2	MOAP1	LOC102186688	LOC102181372	RPL7	PYGO2
RASGRP1	MPP7	LOC102186848	LOC102181441	RPP21	RAB11FIP1
RBBP8	MPV17	LOC102186959	LOC102181640	RPRD1B	RAB21
RBKS	MRPL20	LOC102186964	LOC102181662	RPS19	RAB25
RBM23	MRPL23	LOC102186970	LOC102181697	RPS24	RAB3IP
RBM33	MRPL50	LOC102187162	LOC102181752	RPS6KA2	RABGAP1L
RBMXL2	MRPL55	LOC102187177	LOC102181842	RSRP1	RAC1
RBSN	MRPS18A	LOC102187219	LOC102181912	RSU1	RANBP10
RCAN1	MRPS34	LOC102187271	LOC102182030	RTP1	RANGRF
RCC1	MRPS35	LOC102187341	LOC102182150	RYR2	RASAL2
RDH10	MSANTD4	LOC102187359	LOC102182181	SAC3D1	RASD2
REL	MSH4	LOC102187421	LOC102182182	SAFB2	RASL11A
RELT	MSH5	LOC102187504	LOC102182197	SAMD4A	RASL11B
RETNLB	MSI2	LOC102187532	LOC102182300	SARS	RASSF6
RFX3	MTG1	LOC102187604	LOC102182335	SCAI	RASSF7
RGS22	MTMR6	LOC102187629	LOC102182337	SCP2	RBFOX1
RGS5	MTOR	LOC102187636	LOC102182363	SDC4	RBFOX2
RHOBTB1	MUC19	LOC102187785	LOC102182441	SDK2	RBPJ
RIC1	MUTYH	LOC102187965	LOC102182458	SEC23A	RBPMS2
RIDA	MVB12B	LOC102188049	LOC102182459	SEMA3A	RC3H1
RIF1	MXRA8	LOC102188055	LOC102182484	SEMA3B	RCAN2
RIMS4	MYBPHL	LOC102188098	LOC102182508	SEMA3D	RELB
RLF	MYCBP2	LOC102188219	LOC102182529	SEMA4B	REXO1
RNASEK	MYL3	LOC102188321	LOC102182550	SEMA5B	RFWD2
RNF11	MYLK3	LOC102188375	LOC102182562	SERINC1	RHBDL2
RNF111	MYO1E	LOC102188418	LOC102182581	SERP1	RIMKLA
RNF121	MYZAP	LOC102188435	LOC102182631	SERPINA10	RIMS2
RNF139	NAA25	LOC102188437	LOC102182773	SERPINA11	RIT1
RNF14	NAALAD2	LOC102188518	LOC102182848	SERPINA12	RMDN2
RNF168	NAALADL2	LOC102188641	LOC102182907	SERPINA14	RNF144B
RNF17	NADK2	LOC102188684	LOC102182925	SERTM1	RNF17
RNF212B	NAGS	LOC102188703	LOC102183010	SESTD1	RNF217
RPL13	NANOG	LOC102188707	LOC102183032	SETD9	RNF222
RPL19	NAPA	LOC102188723	LOC102183046	SFTA2	RNF39
RPL27A	NAPG	LOC102188803	LOC102183123	SGCD	RNF7
RPL35A	NASP	LOC102188855	LOC102183257	SH3GLB1	RNH1
RPL36	NAT10	LOC102188868	LOC102183269	SH3PXD2B	RPL21
RPL7	NAT14	LOC102188899	LOC102183280	SHISA9	RPL24
RPS6KC1	NAT8L	LOC102188949	LOC102183354	SHOC2	RPL26
RPS9	NAV1	LOC102188967	LOC102183373	SI	RPP21
RPTN	NBAS	LOC102188971	LOC102183378	SIAH1	RPS6KC1
RPTOR	NBR1	LOC102188991	LOC102183408	SIGLEC1	RRAGA
RSRC1	NCAM2	LOC102189078	LOC102183414	SIPA1L1	RSPO2
RTCA	NCAPG2	LOC102189080	LOC102183471	SIRT6	RUNX1
RTP3	NCCRP1	LOC102189214	LOC102183485	SKOR2	RUSC1
RUBCN	NCKAP5	LOC102189258	LOC102183530	SLAIN2	RUSC1-AS1
RUFY2	NCOA7	LOC102189262	LOC102183612	SLC10A5	RWDD1
RUFY3	NCR3LG1	LOC102189273	LOC102183614	SLC12A6	RWDD2B
S-LZ	NDUFAF3	LOC102189340	LOC102183638	SLC13A1	RXFP4
S100A10	NDUFAF5	LOC102189359	LOC102183642	SLC16A5	S100A1
SAFB	NDUFS4	LOC102189366	LOC102183655	SLC18A3	S100A13
SAMD15	NDUFV1	LOC102189434	LOC102183681	SLC22A31	S100A14
SAP30L	NDUFV2	LOC102189480	LOC102183710	SLC22A8	S100A16
SBNO2	NEBL	LOC102189486	LOC102183737	SLC25A12	S100A2
SCAF11	NEK1	LOC102189503	LOC102183743	SLC38A3	S100A3
SCAF8	NELFA	LOC102189569	LOC102183753	SLC39A11	S100A4
SCAI	NELL2	LOC102189594	LOC102183754	SLC3A2	S100A5
SCFD1	NEURL4	LOC102189605	LOC102183757	SLC4A2	S100A6
SCG5	NFASC	LOC102189641	LOC102183767	SLC4A8	SAMSN1
SDC3	NFATC3	LOC102189642	LOC102183952	SLC51A	SAP130
SEL1L3	NFIA	LOC102189707	LOC102183984	SLC5A2	SAP25
SEMA3D	NIPA1	LOC102189713	LOC102184009	SLC6A13	SAXO1
SEMA3E	NIPA2	LOC102189724	LOC102184017	SLC6A2	SBF2
SEMA4D	NIPAL2	LOC102189772	LOC102184041	SLC9A9	SCAMP3
SEMA5A	NKIRAS1	LOC102189848	LOC102184080	SLC9C1	SCAMP4
SERBP1	NKX2-6	LOC102189886	LOC102184199	SLCO5A1	SCAP
SFN	NKX3-1	LOC102189920	LOC102184306	SLFN11	SCD
SGCB	NLGN2	LOC102189947	LOC102184308	SLFN14	SCFD2
SGIP1	NLRC4	LOC102189950	LOC102184430	SLIT1	SCN8A
SH3BGRL2	NLRP10	LOC102190036	LOC102184453	SMAD9	SCT
SH3PXD2B	NLRP14	LOC102190131	LOC102184486	SMC4	SDHC
SH3RF1	NME3	LOC102190221	LOC102184572	SMC6	SEL1L3
SHOX2	NOL10	LOC102190222	LOC102184601	SMIM12	SEMA4A
SHROOM3	NOP58	LOC102190250	LOC102184626	SMIM15	SEMA6A
SIK2	NOSIP	LOC102190432	LOC102184663	SMOX	SENP5
SIKE1	NPAS1	LOC102190439	LOC102184771	SMYD3	SENP7
SIL1	NPAS3	LOC102190440	LOC102184796	SNAI3	SERINC1
SKIL	NPC2	LOC102190512	LOC102184808	SNAPC3	SESN3
SKIV2L2	NPM3	LOC102190633	LOC102184853	SNCAIP	SESTD1
SLC10A4	NPPC	LOC102190748	LOC102184855	SND1	SETD2
SLC12A4	NPR3	LOC102190822	LOC102184954	SNRNP200	SF3B6
SLC16A11	NPY2R	LOC102190854	LOC102184972	SNX15	SFT2D3
SLC22A17	NR1D2	LOC102190868	LOC102185028	SNX17	SHC1
SLC22A31	NRBP1	LOC102190900	LOC102185156	SOS2	SHE
SLC22A7	NRIP1	LOC102190915	LOC102185163	SOX4	SHISA9
SLC23A1	NRXN3	LOC102191084	LOC102185215	SP1	SHPRH
SLC25A30	NTM	LOC102191179	LOC102185382	SPACA3	SIGIRR
SLC25A32	NTN5	LOC102191251	LOC102185396	SPATA5	SIN3B
SLC26A10	NTNG1	LOC102191260	LOC102185398	SPATS2	SLC12A4
SLC26A5	NUBP2	LOC102191333	LOC102185402	SPEF1	SLC16A7
SLC26A6	NUCB2	LOC102191363	LOC102185439	SPG20	SLC22A15
SLC28A2	NUDT12	LOC102191430	LOC102185500	SPIN1	SLC22A3
SLC28A3	NUDT8	LOC102191700	LOC102185671	SPINK13	SLC25A12
SLC2A9	NUP153	LOC102191705	LOC102185776	SPINK7	SLC25A15
SLC30A3	NUP43	LOC102191735	LOC102185805	SPINK9	SLC25A21
SLC30A6	NUP58	LOC102191806	LOC102185832	SPOCD1	SLC25A27
SLC31A1	NXPH2	LOC106501717	LOC102185863	SPOCK1	SLC25A28
SLC31A2	NYAP2	LOC106501954	LOC102185870	SPTAN1	SLC25A32
SLC34A2	OAZ2	LOC106501971	LOC102186020	SPTSSA	SLC25A35
SLC35A1	OCA2	LOC106501989	LOC102186084	SRP68	SLC25A44
SLC35A3	OCLN	LOC106502008	LOC102186152	SRRM4	SLC25A48
SLC35A5	OGDH	LOC106502012	LOC102186225	SSBP2	SLC35B3
SLC39A13	OGN	LOC106502060	LOC102186240	ST6GALNAC3	SLC36A4
SLC3A1	OMD	LOC106502075	LOC102186300	STARD7	SLC39A11
SLC4A1AP	ORAI2	LOC106502078	LOC102186389	STAU2	SLC39A12
SLC4A4	ORC4	LOC106502088	LOC102186395	STC1	SLC4A4
SLC51A	ORC5	LOC106502121	LOC102186400	STIM1	SLC50A1
SLC52A3	ORC6	LOC106502189	LOC102186429	STK10	SLC52A3
SLC5A6	OSBPL8	LOC106502361	LOC102186552	STK32B	SLC6A2
SLC7A14	OXCT1	LOC106502417	LOC102186568	STK4	SLC6A4
SLC9A9	OXR1	LOC106502429	LOC102186642	STON2	SLC7A6
SLCO2B1	P4HTM	LOC106502480	LOC102186680	STPG1	SLC7A6OS
SLTM	PABPC4L	LOC106502490	LOC102186688	STXBP3	SLC9A5
SMAD4	PACRG	LOC106502528	LOC102186717	SUGCT	SMARCC1
SMAD6	PACSIN1	LOC106502599	LOC102186721	SULF1	SMG9
SMAP2	PAN2	LOC106502614	LOC102186741	SULF2	SMIM20
SMARCAD1	PAOX	LOC106502643	LOC102186768	SUMO1	SMO
SMCO1	PARD3B	LOC106502671	LOC102186929	SUMO2	SMPD3
SMCP	PARP4	LOC106502722	LOC102186959	SUMO3	SMPDL3A
SMDT1	PAX5	LOC106502779	LOC102186990	SUSD3	SNX25
SMG6	PCCA	LOC106502796	LOC102186992	SUSD5	SNX7
SMOC2	PCGF3	LOC106502828	LOC102187025	SYF2	SORBS2
SMPD3	PCMT1	LOC106502829	LOC102187058	SYNPR	SORD
SMURF2	PCNP	LOC106502866	LOC102187117	SYS1	SPATA18
SNCA	PCSK5	LOC106502867	LOC102187177	SYT1	SPINK8
SND1	PCSK6	LOC106502876	LOC102187219	SYT16	SPPL2A
SNRNP27	PCYT1A	LOC106502915	LOC102187233	TAF12	SPRTN
SNRPA1	PDE11A	LOC106502959	LOC102187290	TAF15	SPTBN1
SNX17	PDE2A	LOC106502986	LOC102187292	TANC2	SPTLC3
SOCS4	PDE3A	LOC106502991	LOC102187373	TANGO6	SRD5A1
SORCS2	PDE4D	LOC106503013	LOC102187388	TAPBPL	SRRM4
SORD	PDE6B	LOC106503071	LOC102187512	TATDN3	SSB
SOS1	PDS5B	LOC106503181	LOC102187515	TBC1D15	SSH2
SOX5	PDZD2	LOC106503246	LOC102187607	TBC1D23	SSR2
SPAG17	PEBP4	LOC106503261	LOC102187621	TBCEL	ST8SIA3
SPAST	PER1	LOC106503270	LOC102187712	TBCK	ST8SIA6
SPATA18	PERM1	LOC106503275	LOC102187714	TBPL1	STAC
SPATA24	PEX3	LOC106503276	LOC102187785	TCERG1L	STAG3
SPATA2L	PHB2	LOC106503304	LOC102187793	TCF19	STAM
SPATA5	PHF10	LOC106503331	LOC102187794	TCF21	STARD10
SPATS2L	PHF12	LOC106503342	LOC102187849	TCTEX1D2	STX16
SPDYA	PHF20L1	LOC106503485	LOC102188103	TDRD7	SUDS3
SPG20	PHLDA3	LOC106503492	LOC102188165	TECTA	SUGT1
SPG7	PHLDB1	LOC106503513	LOC102188194	TEN1	SUN3
SPI1	PHOX2A	LOC106503516	LOC102188296	TERF2IP	SUSD3
SPINK8	PHRF1	LOC106503531	LOC102188365	TESK2	SVOP
SPTBN5	PICALM	LOC106503572	LOC102188370	TET2	SYT11
SPTLC2	PIEZO2	LOC106503574	LOC102188412	TEX261	TACR1
SREK1IP1	PIGG	LOC106503606	LOC102188417	TGFB1I1	TAOK3
SRGAP3	PIGH	LOC106503635	LOC102188471	TGM2	TASP1
SRR	PIGO	LOC106503642	LOC102188472	THSD7B	TBC1D12
SRSF11	PIGR	LOC106503651	LOC102188498	TIGIT	TBC1D15
ST5	PIK3AP1	LOC106503673	LOC102188506	TIMM9	TBC1D23
ST6GALNAC3	PIK3C3	LOC106503674	LOC102188518	TJP1	TBPL2
ST7	PIP5K1B	LOC106503685	LOC102188529	TJP3	TBX10
STAC2	PITPNM1	LOC106503933	LOC102188617	TM4SF19	TC2N
STAG1	PKDCC	LOC106504020	LOC102188627	TMBIM6	TCF19
STAU2	PKIA	LOC108633191	LOC102188781	TMED4	TCF24
STK11	PLA2G15	LOC108633324	LOC102188840	TMEM127	TCF3
STK3	PLAC8	LOC108633328	LOC102188858	TMEM132D	TDRD10
STPG2	PLB1	LOC108633366	LOC102188912	TMEM154	TDRD6
STRBP	PLEK	LOC108633380	LOC102189034	TMEM176A	TECPR1
STX18	PLEKHA2	LOC108633431	LOC102189079	TMEM176B	TFR2
SUGCT	PLEKHH1	LOC108633447	LOC102189087	TMEM206	TGFB2
SULT1C2	PLEKHM3	LOC108633452	LOC102189262	TMEM207	THAP11
SUPT7L	PLEKHN1	LOC108633557	LOC102189349	TMEM233	THAP2
SWAP70	PLLP	LOC108633559	LOC102189358	TMEM262	THBD
SYCP2	PLPP5	LOC108633764	LOC102189373	TMEM41B	THBS3
SYCP2L	PLSCR3	LOC108633774	LOC102189423	TMEM50A	THSD1
SYDE2	PLXNA4	LOC108633779	LOC102189434	TMEM81	THUMPD1
SYK	PLXND1	LOC108633808	LOC102189491	TMPPE	TICAM2
SYN3	PMEL	LOC108633842	LOC102189535	TMPRSS7	TIMM22
SYNDIG1	PMPCB	LOC108633902	LOC102189536	TNF	TLN2
SYNE2	PNMA2	LOC108633910	LOC102189609	TNFAIP8L1	TLR3
SYNGR1	POC1B	LOC108633914	LOC102189642	TNFRSF11A	TM9SF2
TAAR1	POLH	LOC108633926	LOC102189704	TNFSF11	TMC1
TAB1	POLL	LOC108634029	LOC102189713	TNIK	TMED7
TACR1	POLR1C	LOC108634075	LOC102189789	TNPO1	TMEM135
TAF12	POLR2A	LOC108634097	LOC102189828	TNR	TMEM159
TAL2	POLR2E	LOC108634129	LOC102189866	TOE1	TMEM163
TANC1	POP1	LOC108634134	LOC102189867	TOMM20L	TMEM17
TANGO6	POU4F3	LOC108634144	LOC102189906	TOMM34	TMEM19
TAPBPL	PPFIA1	LOC108634147	LOC102189920	TP53TG5	TMEM208
TATDN1	PPIA	LOC108634214	LOC102190010	TPGS2	TMEM233
TBC1D1	PPIL4	LOC108634242	LOC102190051	TPH2	TMEM236
TBC1D2	PPM1G	LOC108634244	LOC102190131	TRAPPC6B	TMEM252
TBC1D20	PPP1R3C	LOC108634342	LOC102190169	TRIM27	TMEM260
TBC1D5	PPP2R3A	LOC108635581	LOC102190196	TRIM59	TMEM80
TBCE	PPP2R3C	LOC108635582	LOC102190229	TRMT1L	TMIGD1
TBPL2	PPP2R5A	LOC108635584	LOC102190292	TRNAA-AGC	TMTC2
TBR1	PPP3CA	LOC108635595	LOC102190297	TRNAA-CGC	TNF
TBRG4	PPP4R2	LOC108635601	LOC102190382	TRNAA-UGC	TNFAIP8
TBX15	PRAP1	LOC108635634	LOC102190415	TRNAC-ACA	TNFRSF11B
TCEA3	PRDM16	LOC108635662	LOC102190460	TRNAC-GCA	TNPO3
TCF12	PRDM4	LOC108635663	LOC102190523	TRNAE-CUC	TOM1
TCF20	PRDM6	LOC108635896	LOC102190566	TRNAE-UUC	TOMM40
TCHH	PRDX1	LOC108635914	LOC102190734	TRNAF-GAA	TOMM70
TCHHL1	PRIMPOL	LOC108635921	LOC102190739	TRNAG-CCC	TOR1A
TCTEX1D1	PRKG2	LOC108636009	LOC102190804	TRNAG-GCC	TOR1B
TCTEX1D2	PRKRIP1	LOC108636013	LOC102190868	TRNAG-UCC	TP53I3
TDRD5	PRLR	LOC108636017	LOC102190909	TRNAH-GUG	TPD52L1
TEK	PRM2	LOC108636029	LOC102190914	TRNAK-CUU	TPH2
TEKT3	PRM3	LOC108636073	LOC102190992	TRNAK-UUU	TPK1
TERB1	PRMT1	LOC108636100	LOC102191000	TRNAL-AAG	TPM1
TFRC	PRMT3	LOC108636128	LOC102191110	TRNAL-CAA	TRADD
THAP11	PRMT7	LOC108636208	LOC102191155	TRNAM-CAU	TRAPPC3L
THAP9	PROSER2	LOC108636212	LOC102191204	TRNAN-GUU	TRAPPC5
THSD7B	PRR12	LOC108636223	LOC102191297	TRNAQ-CUG	TRAPPC6A
THYN1	PRRC2A	LOC108636235	LOC102191423	TRNAR-CCG	TRHDE
TIMP3	PRRG2	LOC108636255	LOC102191448	TRNAR-CCU	TRIM46
TM4SF18	PRSS45	LOC108636277	LOC102191467	TRNAS-GGA	TRIM67
TM4SF19	PRTFDC1	LOC108636342	LOC102191489	TRNAU1AP	TRIM68
TMBIM4	PSMC2	LOC108636343	LOC102191496	TRNAV-AAC	TRMT10C
TMC1	PSMD14	LOC108636348	LOC102191547	TRNAV-CAC	TRNAA-UGC
TMCO2	PSMD8	LOC108636353	LOC102191613	TRNAW-CCA	TRNAC-ACA
TMEM107	PSRC1	LOC108636393	LOC102191701	TRNAY-AUA	TRNAC-GCA
TMEM132B	PSTK	LOC108636394	LOC102191720	TRNAY-GUA	TRNAD-GUC
TMEM173	PTGS2	LOC108636403	LOC102191761	TRNT1	TRNAE-CUC
TMEM192	PTH1R	LOC108636541	LOC106501722	TROAP	TRNAE-UUC
TMEM196	PTK2	LOC108636575	LOC106501778	TRPA1	TRNAG-CCC
TMEM234	PTPN18	LOC108636604	LOC106501787	TRPM3	TRNAG-GCC
TMEM246	PTPN6	LOC108636636	LOC106501835	TSC22D2	TRNAG-UCC
TMEM260	PTPN7	LOC108636644	LOC106501935	TSEN2	TRNAK-CUU
TMEM38B	PTPN9	LOC108636648	LOC106501936	TSGA10	TRNAK-UUU
TMEM39B	PTTG1	LOC108636725	LOC106501961	TSNAX	TRNAL-CAG
TMEM60	PUM1	LOC108636728	LOC106501962	TTC28	TRNAM-CAU
TMEM69	PURA	LOC108636730	LOC106501986	TTC39B	TRNAN-GUU
TMEM88	PWP1	LOC108636767	LOC106502008	TTC7B	TRNAP-AGG
TMEM89	PXK	LOC108636785	LOC106502045	TTC8	TRNAQ-CUG
TNFAIP8	PYM1	LOC108636787	LOC106502060	TTI1	TRNAS-GCU
TNIK	QRFP	LOC108636842	LOC106502089	TUB	TRNAS-GGA
TPBGL	QRICH1	LOC108636846	LOC106502092	TUBB	TRNAV-CAC
TRADD	QRSL1	LOC108636852	LOC106502096	TXNDC12	TRNAW-CCA
TRAPPC13	RAB32	LOC108636921	LOC106502103	TXNDC9	TRNAY-GUA
TRAPPC2L	RAB3C	LOC108636955	LOC106502140	TXNL1	TRPC4
TRAPPC9	RAB5B	LOC108636980	LOC106502153	UBE2G2	TRPC7
TRIM23	RAB6B	LOC108636986	LOC106502167	UBE2QL1	TRPM7
TRIM33	RAC2	LOC108636992	LOC106502192	UBE2U	TSC22D4
TRIM54	RAD51B	LOC108637006	LOC106502205	UBE3C	TSNAXIP1
TRMT11	RAI1	LOC108637156	LOC106502328	UBP1	TSPYL1
TRMT12	RANBP3L	LOC108637261	LOC106502360	UBTD1	TSPYL4
TRMT61B	RAPH1	LOC108637262	LOC106502375	UBXN7	TTC12
TRNAC-GCA	RASSF3	LOC108637278	LOC106502376	UCN	TTC3
TRNAD-GUC	RASSF7	LOC108637282	LOC106502438	UNC5C	TTN
TRNAE-CUC	RAX	LOC108637284	LOC106502439	USP19	TUBB1
TRNAE-UUC	RB1	LOC108637350	LOC106502481	USP2	TUSC5
TRNAG-CCC	RBFOX1	LOC108637382	LOC106502486	USP24	TXLNB
TRNAG-GCC	RBM27	LOC108637397	LOC106502499	VAMP1	UBE2Q1
TRNAG-UCC	RBM5	LOC108637404	LOC106502548	VARS2	UBE2QL1
TRNAI-AAU	RBMXL2	LOC108637409	LOC106502563	VAX2	UBQLN4
TRNAK-CUU	RDH11	LOC108637425	LOC106502609	VEPH1	UBR3
TRNAM-CAU	RDX	LOC108637472	LOC106502635	VPS35	UBXN2A
TRNAN-AUU	RERE	LOC108637488	LOC106502649	VPS51	UFSP2
TRNAN-GUU	RFX2	LOC108637489	LOC106502743	VSTM2L	UGGT1
TRNAP-CGG	RFX4	LOC108637490	LOC106502754	WDR38	UNC93B1
TRNAQ-CUG	RGMB	LOC108637512	LOC106502756	WDR7	UNG
TRNAQ-UUG	RHBDD3	LOC108637593	LOC106502852	WDR86	UPP1
TRNAR-ACG	RHOA	LOC108637613	LOC106502872	WFDC5	USE1
TRNAS-AGA	RHOBTB1	LOC108637734	LOC106502890	WNK2	USHBP1
TRNAS-CGA	RIDA	LOC108637761	LOC106502892	WWOX	USP12
TRNAS-GCU	RILPL1	LOC108637783	LOC106502907	YEATS2	USP16
TRNAS-GGA	RILPL2	LOC108637787	LOC106502911	YLPM1	USP20
TRNAT-AGU	RIMS1	LOC108637798	LOC106502915	YOD1	USP3
TRNAU1AP	RIMS4	LOC108637840	LOC106502942	YTHDF2	USP30
TRNAV-AAC	RINL	LOC108637859	LOC106503000	YWHAB	USP32
TRNAV-CAC	RMDN1	LOC108637861	LOC106503013	ZACN	USP42
TRNAW-CCA	RMI2	LOC108637865	LOC106503014	ZBBX	USP46
TRNAY-GUA	RNASEK	LOC108637875	LOC106503026	ZBTB20	USP50
TRPC4	RNF17	LOC108637876	LOC106503034	ZC3H14	USP8
TRPC6	RNF207	LOC108637966	LOC106503036	ZC3H18	VPS36
TRPM3	RNF212B	LOC108637972	LOC106503053	ZCCHC9	VSTM4
TRPS1	RNF223	LOC108637973	LOC106503092	ZDHHC3	VTA1
TRPV2	RNF225	LOC108637974	LOC106503103	ZDHHC7	WBP4
TSEN34	RNF40	LOC108637975	LOC106503231	ZFAND1	WDCP
TSHZ2	RNPEP	LOC108637976	LOC106503240	ZFHX3	WDR33
TSNAXIP1	ROBO1	LOC108637982	LOC106503257	ZFPL1	WDR53
TSR1	RPL15	LOC108637992	LOC106503281	ZFR2	WHSC1L1
TSSK3	RPL18	LOC108638012	LOC106503289	ZMIZ2	WISP2
TTBK1	RPL22	LOC108638059	LOC106503306	ZNF311	WNK2
TTC27	RPL24	LOC108638099	LOC106503321	ZNF385B	YAF2
TTC3	RPL35A	LOC108638103	LOC106503353	ZNF385D	YEATS4
TTC39A	RPL6	LOC108638114	LOC106503354	ZNF423	YLPM1
TTC39C	RPL7A	LOC108638121	LOC106503389	ZNF513	YWHAB
TWIST1	RPP14	LOC108638216	LOC106503399	ZNF521	YY1AP1
TWISTNB	RPS5	LOC108638218	LOC106503427	ZNF536	ZBTB11
TXLNA	RRAS	LOC108638220	LOC106503466	ZNF638	ZBTB20
TXLNB	RREB1	LOC108638227	LOC106503482	ZNF664	ZBTB7B
TXNDC16	RRP15	LOC108638228	LOC106503498	ZNF804A	ZCRB1
TXNL4B	RSPH9	LOC108638233	LOC106503499	ZNF831	ZCWPW1
TYRO3	RSPRY1	LOC108638244	LOC106503503	ZRANB3	ZDHHC4
UAP1	RSRC1	LOC108638273	LOC106503510	ZZEF1	ZFC3H1
UBAC2	RTCA	LOC108638280	LOC106503559		ZFP57
UBAP1	RTCB	LOC108638306	LOC106503578		ZIC2
UBAP2	RTKN2	LOC108638466	LOC106503591		ZIC5
UBB	RTN4IP1	LOC108638478	LOC106503664		ZMAT5
UBE2D2	RTP3	LOC108638482	LOC106503674		ZMYND12
UBE2K	RTP4	LOC108638509	LOC106503678		ZNF112
UBE2R2	RYK	LOC108638517	LOC106503698		ZNF177
UBTD2	RYR2	LOC108638545	LOC106503703		ZNF180
UBXN2A	SAE1	LOC108638588	LOC106503731		ZNF233
UBXN7	SALL1	LOC108638631	LOC106503745		ZNF235
UCN	SAMD4A	LONRF1	LOC106503794		ZNF283
UCN2	SARS	LOXL1	LOC108633191		ZNF285
UHRF1BP1L	SATB1	LOXL2	LOC108633260		ZNF296
UIMC1	SBF2	LPAR1	LOC108633292		ZNF404
UNC13C	SBK2	LPAR3	LOC108633299		ZNF562
UNC5C	SBK3	LPGAT1	LOC108633346		ZNF609
UPP2	SCAF1	LPIN2	LOC108633349		ZNF703
USP3	SCAPER	LPL	LOC108633352		ZNF804A
USP35	SCARA3	LPXN	LOC108633366		ZNF831
USP40	SCARB2	LRAT	LOC108633369		ZNF853
VAMP1	SCD5	LRFN5	LOC108633373		ZNRD1
VAMP2	SCN2A	LRP1B	LOC108633380		ZNRF2
VEGFC	SCRT2	LRP2	LOC108633408		ZP2
VILL	SCT	LRP8	LOC108633412
VIPAS39	SCUBE3	LRRC20	LOC108633418
VNN1	SDC3	LRRC49	LOC108633439
VPS13B	SEC31A	LRRC75A	LOC108633442
VPS26B	SEL1L3	LRRC8E	LOC108633473
VPS45	SEMA3F	LRRD1	LOC108633517
VPS9D1	SEMA4C	LSAMP	LOC108633764
VWA3B	SENP7	LSM14A	LOC108633768
VWA5B1	SERTAD4	LUZP2	LOC108633772
WARS2	SESN1	LVRN	LOC108633791
WASF1	SESTD1	LYL1	LOC108633796
WDCP	SETBP1	LYRM2	LOC108633810
WDR43	SETD5	LYRM4	LOC108633841
WDR53	SEZ6	LYRM9	LOC108633846
WDR61	SGK1	LZTS3	LOC108633847
WDR70	SH2B2	MACROD1	LOC108633856
WDR78	SH2B3	MAD1L1	LOC108633857
WDSUB1	SH3BGRL2	MAEL	LOC108633858
WISP2	SH3BP2	MAGI2	LOC108633866
WLS	SHANK2	MAML2	LOC108633876
XPO4	SHOC2	MANBA	LOC108633901
YBEY	SHOX2	MANSC1	LOC108633919
YEATS2	SHPRH	MAP1LC3B	LOC108633922
YPEL5	SIGLEC1	MAP2K7	LOC108633927
YTHDF2	SIGLECL1	MAP3K14	LOC108634002
ZAR1	SIL1	MAP3K2	LOC108634066
ZBED2	SIRPA	MAP3K4	LOC108634069
ZBTB20	SIRT2	MAP3K7	LOC108634083
ZBTB25	SLAMF1	MARK2	LOC108634084
ZBTB8B	SLC10A4	MARK3	LOC108634091
ZCCHC11	SLC12A4	MAST2	LOC108634130
ZDHHC1	SLC12A8	MB	LOC108634134
ZDHHC18	SLC16A11	MB21D2	LOC108634148
ZDHHC19	SLC1A3	MBNL1	LOC108635595
ZFAND5	SLC1A7	MBOAT1	LOC108635642
ZFHX3	SLC25A48	MC4R	LOC108635645
ZFP69	SLC26A5	MCC	LOC108635831
ZFP69B	SLC27A2	MCF2L2	LOC108635838
ZFYVE9	SLC2A3	MCOLN2	LOC108635839
ZHX2	SLC2A4	MCU	LOC108635840
ZMPSTE24	SLC30A10	MDN1	LOC108635841
ZMYM2	SLC34A2	ME1	LOC108635852
ZMYM5	SLC35E1	MECOM	LOC108635897
ZNF181	SLC35G6	MED13L	LOC108635922
ZNF189	SLC38A3	MED23	LOC108635924
ZNF214	SLC38A9	MED28	LOC108635994
ZNF217	SLC45A1	MEF2C	LOC108635998
ZNF276	SLC4A1AP	MELK	LOC108635999
ZNF287	SLC52A3	MEOX1	LOC108636001
ZNF318	SLC6A13	MET	LOC108636029
ZNF326	SLC7A6	METTL14	LOC108636066
ZNF346	SLC7A6OS	METTL21A	LOC108636068
ZNF395	SLC7A8	METTL8	LOC108636069
ZNF502	SLC8A2	MFAP3L	LOC108636073
ZNF513	SLCO3A1	MFGE8	LOC108636209
ZNF527	SLIT2	MFNG	LOC108636241
ZNF536	SLTM	MFSD12	LOC108636249
ZNF569	SLU7	MFSD9	LOC108636255
ZNF599	SMC4	MGARP	LOC108636265
ZNF609	SMCO2	MGAT1	LOC108636286
ZNF653	SMCP	MGAT5	LOC108636334
ZNF852	SMIM1	MGMT	LOC108636343
ZYX	SMIM7	MICAL1	LOC108636346
	SMOC2	MICU1	LOC108636348
	SMPD3	MIF4GD	LOC108636392
	SMYD3	MINA	LOC108636418
	SNRNP35	MIOS	LOC108636419
	SNRPD1	MIR140	LOC108636435
	SNTB2	MIR187	LOC108636438
	SNUPN	MIR199B	LOC108636451
	SNURF	MIR23B	LOC108636455
	SNX17	MIR24	LOC108636572
	SNX29	MIR27B	LOC108636577
	SNX3	MITF	LOC108636580
	SNX7	MKL1	LOC108636589
	SOCS1	MKLN1	LOC108636601
	SORT1	MKRN1	LOC108636638
	SOS1	MLIP	LOC108636728
	SPACA4	MLN	LOC108636732
	SPAG17	MLPH	LOC108636778
	SPAG6	MMP15	LOC108636779
	SPDEF	MMP20	LOC108636780
	SPDYA	MMP25	LOC108636834
	SPEM1	MMP27	LOC108636843
	SPHK2	MMRN2	LOC108636845
	SPINT2	MMS19	LOC108636846
	SPIRE2	MOG	LOC108636852
	SPNS2	MOK	LOC108636864
	SPNS3	MON2	LOC108636899
	SPON1	MPPED2	LOC108636955
	SPRED3	MPZL2	LOC108636980
	SPRN	MPZL3	LOC108637006
	SPRYD4	MRM2	LOC108637084
	SPSB3	MROH2B	LOC108637086
	SREK1IP1	MROH9	LOC108637091
	SRGAP2	MRPL12	LOC108637092
	SRGAP3	MRPL37	LOC108637106
	SRM	MRPL4	LOC108637107
	SRPK2	MRPL58	LOC108637152
	SRPRB	MRPS15	LOC108637153
	SRSF4	MRPS24	LOC108637261
	SRXN1	MRPS27	LOC108637278
	SSC5D	MRPS35	LOC108637298
	SSTR3	MRPS7	LOC108637301
	SSX2IP	MSANTD3	LOC108637307
	ST6GAL1	MSI2	LOC108637379
	ST6GALNAC3	MSMP	LOC108637384
	ST7	MSR1	LOC108637429
	STARD10	MSRA	LOC108637474
	STARD13	MTBP	LOC108637478
	STARD9	MTFP1	LOC108637499
	STAT2	MTMR2	LOC108637536
	STAU1	MTUS1	LOC108637622
	STAU2	MTX2	LOC108637636
	STC1	MURC	LOC108637643
	STEAP1	MVB12B	LOC108637644
	STEAP2	MYBBP1A	LOC108637679
	STKLD1	MYH11	LOC108637749
	STMN2	MYL3	LOC108637775
	STOML2	MYLPF	LOC108637776
	STON2	MYO16	LOC108637782
	STPG2	MYO1B	LOC108637792
	STRIP1	MYO1D	LOC108637846
	STX11	MYO3B	LOC108637857
	STX7	MYO5A	LOC108637879
	STXBP5L	MYO5C	LOC108637880
	SUCLG2	MYO9B	LOC108637896
	SULT2B1	MYOCD	LOC108637953
	SUMO1	MYOM1	LOC108637958
	SUPT7L	MYRFL	LOC108637965
	SURF2	MYRIP	LOC108637979
	SURF4	NAA30	LOC108638059
	SURF6	NAALADL2	LOC108638060
	SVIL	NACC1	LOC108638077
	SYCE1	NAGPA	LOC108638103
	SYCN	NARS2	LOC108638115
	SYN3	NAT8	LOC108638121
	SYNDIG1L	NAXD	LOC108638197
	SYNE2	NBEAL2	LOC108638228
	SYNGR1	NCBP1	LOC108638252
	SYNJ1	NCKAP5	LOC108638277
	SYT14	NCOA6	LOC108638305
	SYT16	NDE1	LOC108638306
	TAAR8	NDRG1	LOC108638407
	TAB1	NDRG4	LOC108638467
	TAC4	NDST1	LOC108638472
	TAF1D	NDUFA5	LOC108638539
	TAF3	NDUFA9	LOC108638623
	TANK	NDUFAF2	LOC108638639
	TARDBP	NDUFAF8	LONRF1
	TAS1R3	NDUFC1	LPP
	TAS2R39	NDUFS8	LRFN3
	TBC1D32	NDUFV3	LRFN4
	TBC1D5	NEB	LRGUK
	TBC1D9	NECAB3	LRIG3
	TBL2	NEDD4	LRP1B
	TBPL2	NEGR1	LRPAP1
	TBX10	NEK10	LRRC2
	TBX18	NEK2	LRRC26
	TCEB1	NEURL1	LRRC28
	TCERG1L	NEUROG1	LRRC3B
	TCF15	NFATC1	LRRC55
	TCF25	NFIX	LRRC63
	TCTE3	NFKBIA	LRRC66
	TCTEX1D2	NFYC	LRRC7
	TESC	NIM1K	LRRC8B
	TESK2	NINJ2	LRRC8C
	TET3	NIPAL2	LRRCC1
	TEX38	NIPAL4	LRRFIP1
	TFF1	NKAIN2	LRRIQ1
	TG	NKAIN3	LRRN4
	TH	NKD1	LRRTM3
	THAP9	NLGN1	LRRTM4
	THOC7	NLK	LRWD1
	THSD4	NMU	LSM5
	THSD7B	NNT	LTF
	THUMPD3	NOL4	LURAP1L
	THYN1	NOS1	LUZP2
	TIA1	NPAS3	LY6D
	TIGD6	NPC1L1	LY6K
	TIMELESS	NPFFR1	LY9
	TIMM17A	NPFFR2	LYNX1
	TIMM21	NPNT	LYPD2
	TIMP3	NPR2	LYRM2
	TJAP1	NR3C2	LZTS1
	TLE3	NRG1	LZTS3
	TM2D2	NRG3	MAB21L3
	TM4SF19	NRP2	MAD1L1
	TMBIM4	NRSN1	MADD
	TMCC1	NRXN1	MAF
	TMCO1	NRXN3	MAMSTR
	TMEM101	NSMCE2	MAN2B1
	TMEM102	NSMCE3	MAP10
	TMEM106A	NSUN5	MAP3K12
	TMEM107	NT5C3A	MAP3K2
	TMEM108	NT5DC4	MAP3K4
	TMEM116	NTM	MAPK10
	TMEM134	NTN3	MAPK4
	TMEM160	NTNG1	MAPK8IP3
	TMEM178B	NTPCR	MAPKAPK2
	TMEM200B	NTRK3	MAPKBP1
	TMEM246	NUDCD3	MASP2
	TMEM251	NUDT3	MAT1A
	TMEM256	NUP85	MB21D1
	TMEM259	NXPH1	MBNL1
	TMEM268	ODF4	MBNL2
	TMEM38A	OGDH	MBOAT1
	TMEM43	OGFRL1	MBTD1
	TMEM59L	OLA1	MCM10
	TMEM88B	OLFML2B	MCPH1
	TMEM95	OLIG3	MCRIP2
	TMPRSS3	OMA1	MDN1
	TMPRSS6	OPCML	MECOM
	TMTC1	OSBPL3	MED12L
	TNFRSF21	OSBPL6	MEDAG
	TNFSF8	OSCP1	MEIOB
	TNK1	OTOF	MEOX1
	TNKS2	OTOG	MEPE
	TNNI1	OTOGL	METRNL
	TNNT2	OTOP3	METTL26
	TNNT3	OXLD1	MFAP5
	TNP2	OXR1	MFSD4B
	TOE1	P2RX4	MFSD6
	TOP1	P2RX7	MGAT2
	TOR1AIP1	PABPN1L	MGAT3
	TOX2	PACRG	MGAT4C
	TP73	PADI2	MGME1
	TPGS2	PAIP1	MGMT
	TRA2A	PAK2	MIA
	TRAF1	PAK5	MICU1
	TRAPPC9	PAK6	MIEF1
	TREH	PALD1	MINOS1
	TRIM33	PANX1	MIR1343
	TRIM4	PAQR8	MIR137
	TRIM52	PARD3B	MIR2318
	TRIM54	PARK2	MIR331
	TRIM6	PAX6	MIR345
	TRIM62	PBX1	MIR34A
	TRIO	PCCA	MIR378
	TRIT1	PCDH9	MITF
	TRMT10C	PCK1	MKI67
	TRMT11	PCNX2	MKL2
	TRMT61B	PCSK5	MKLN1
	TRNAA-CGC	PDAP1	MKRN1
	TRNAC-ACA	PDCD1LG2	MLC1
	TRNAC-GCA	PDCD2L	MLX
	TRNAD-GUC	PDE1A	MLXIPL
	TRNAE-CUC	PDE3A	MMACHC
	TRNAE-UUC	PDE6A	MMP28
	TRNAG-CCC	PDE6G	MMRN2
	TRNAG-GCC	PDE8A	MOGAT1
	TRNAG-UCC	PDGFB	MON2
	TRNAI-AAU	PDGFRL	MORC3
	TRNAK-CUU	PDIA5	MORN1
	TRNAK-UUU	PDK4	MORN5
	TRNAL-CAG	PDLIM2	MOV10L1
	TRNAL-UAA	PDP1	MPL
	TRNAL-UAG	PDZD2	MPLKIP
	TRNAN-GUU	PDZRN3	MRAP2
	TRNAP-CGG	PEG10	MRE11A
	TRNAQ-CUG	PEPD	MROH5
	TRNAR-UCU	PER2	MRPL1
	TRNAS-AGA	PERM1	MRPL22
	TRNAS-CGA	PERP	MRPL4
	TRNAS-GCU	PFKFB2	MRPL48
	TRNAS-GGA	PGAM1	MRPS14
	TRNAT-AGU	PGBD5	MRPS24
	TRNAV-CAC	PGM1	MRPS28
	TRNAW-CCA	PGM3	MRPS34
	TRPM7	PGRMC2	MS4A10
	TRPS1	PHACTR1	MS4A15
	TSHZ2	PHB	MS4A18
	TTBK2	PHF2	MS4A8
	TTC27	PHF20	MSI2
	TTC37	PHKB	MSRA
	TTC39A	PHLDB2	MSRB3
	TTC39B	PICALM	MTCL1
	TTLL10	PID1	MTERF1
	TTN	PIGT	MTMR14
	TUB	PIGU	MTMR6
	TUBGCP2	PIGX	MTMR7
	TUBGCP5	PIK3AP1	MTO1
	TYRP1	PIK3C2A	MTOR
	UBA52	PIK3C2B	MUC13
	UBASH3A	PIK3R3	MUL1
	UBE2QL1	PIP5KL1	MUSK
	UBE2W	PITPNM2	MVB12A
	UBE3C	PKD2L1	MVD
	UBIAD1	PKNOX2	MYB
	UBR7	PLA2G2A	MYBPC3
	UBXN7	PLA2G5	MYCBP
	UCN	PLCB1	MYCBP2
	UCP1	PLCB2	MYH15
	UNC13B	PLCB4	MYH9
	UNC79	PLCG2	MYL3
	UNC93B1	PLCXD2	MYLK
	UPF2	PLCXD3	MYO16
	USH2A	PLEKHA8	MYO9A
	USP4	PLEKHB2	MYOCD
	USP50	PLEKHM1	MYOG
	USP6NL	PLEKHN1	MYOZ1
	USP8	PLEKHS1	MYRIP
	UTF1	PLOD2	NAALADL2
	UTP4	PLPP3	NAGLU
	VAMP2	PLXDC2	NARS2
	VAV3	PLXNA2	NASP
	VCP	PLXNC1	NAT8L
	VIPR2	PMAIP1	NAT9
	VPS13B	PMEPA1	NAV2
	VPS26B	PML	NAV3
	VPS35	PNOC	NBEAL1
	VRTN	PNPO	NBEAL2
	VSTM5	PODN	NCALD
	VTI1B	PODXL	NCAM1
	VWA1	POLD3	NCAM2
	WASF3	POPDC3	NCOA2
	WASH1	POU4F1	NCOA7
	WDR12	PPA1	NDOR1
	WDR18	PPA2	NDST2
	WDR27	PPAT	NDST3
	WDR3	PPFIA3	NDUFA5
	WDR43	PPFIBP1	NDUFA8
	WDR5	PPHLN1	NDUFAB1
	WDR6	PPM1D	NDUFAF7
	WDR60	PPP1R11	NDUFV1
	WDR61	PPP1R15B	NECTIN3
	WDR70	PPP1R1C	NEFL
	WHSC1	PPP1R2	NEFM
	WHSC1L1	PPP2R2B	NEK1
	WNT2	PPP2R5C	NEK10
	WNT5A	PPP2R5E	NELFA
	WSB1	PPP3CC	NELL1
	WT1	PPP4R3A	NELL2
	XPC	PRCD	NEMP2
	XPO5	PRICKLE2	NEPRO
	XPO7	PRIMA1	NETO1
	YBX2	PRKAA2	NEU3
	YIF1B	PRKCE	NEURL1
	YIPF3	PRKCZ	NFASC
	YIPF4	PRKG1	NFATC1
	YLPM1	PRMT3	NFIA
	ZAR1	PROX1	NFXL1
	ZBED8	PRP6	NFYA
	ZBTB11	PRPF18	NHLRC4
	ZBTB20	PRPSAP2	NHSL1
	ZBTB4	PRR15L	NICN1
	ZBTB7C	PRR16	NIPAL1
	ZC3H12C	PRR36	NIT2
	ZC3H3	PRTFDC1	NKPD1
	ZC3H4	PSAPL1	NKX2-1
	ZC3H6	PSD3	NMB
	ZC3H8	PSIP1	NME3
	ZCCHC7	PSMA3	NMU
	ZFAND3	PSMA6	NNT
	ZMIZ1	PSMA8	NOCT
	ZMIZ2	PSMD7	NOD2
	ZMYM2	PSTPIP2	NPAS3
	ZNF189	PTAFR	NPFF
	ZNF214	PTCD1	NPY2R
	ZNF217	PTGFRN	NR1H3
	ZNF276	PTH1R	NR2E1
	ZNF280D	PTPN13	NR3C2
	ZNF326	PTPRS	NR4A1
	ZNF365	PTPRT	NRAP
	ZNF511	PTTG1IP	NRAS
	ZNF512	PUM3	NRG1
	ZNF513	PXMP4	NRG2
	ZNF579	PYCR2	NRG3
	ZNF609	PYGL	NRIP2
	ZNF618	QPRT	NRXN1
	ZNF628	QRFP	NRXN3
	ZNF629	R3HCC1	NSMAF
	ZNF8	RAB19	NSUN2
	ZNRF3	RAB35	NTM
	ZPBP2	RAB38	NTN5
	ZSCAN22	RAB3C	NTNG1
		RAB3IL1	NUBP2
		RABGAP1L	NUDT12
		RABL3	NUDT18
		RAD51B	NUDT3
		RAD52	NUDT8
		RALGAPB	NUGGC
		RALGDS	NUMA1
		RALYL	NUP153
		RANBP17	NUP58
		RANGRF	NXNL1
		RAP1A	OARD1
		RAPH1	OCA2
		RASD2	OCSTAMP
		RASL11B	OGG1
		RAVER1	OLA1
		RAVER2	OLFM4
		RBBP5	OPA1
		RBFOX3	OPA3
		RBKS	OPCML
		RBM12B	OPTN
		RBM33	ORAI2
		RBM45	ORAI3
		RBM46	OSBPL8
		RBM7	OSM
		RBMS1	OSR2
		RBPJL	OST4
		RCOR2	OTOL1
		RELN	OTUD7A
		REN	OVCA2
		REP15	OVOL2
		REV1	P2RX1
		RFFL	P2RY12
		RFXAP	PAAF1
		RGL1	PABPC4L
		RGMA	PABPN1
		RGP1	PACSIN1
		RGS3	PADI2
		RGS7	PADI3
		RHBDF2	PADI4
		RHOBTB1	PADI6
		RILPL1	PALB2
		RILPL2	PAM
		RIMS3	PAM16
		RMND5A	PANX2
		RNASEH1	PAPD5
		RNF150	PAPSS2
		RNF219	PARD3B
		RNF222	PARD6G
		RNF24	PARN
		RNF38	PARP11
		RNF39	PARP3
		ROBO1	PAX2
		ROR1	PAX9
		RPA3	PAXBP1
		RPE	PC
		RPF2	PCBP1
		RPGRIP1L	PCBP2
		RPL26	PCBP4
		RPL27A	PCDH7
		RPL37A	PCGF5
		RPLP0	PCSK6
		RPS13	PDAP1
		RRAS2	PDCD10
		RRM2	PDCD11
		RRP12	PDCL2
		RSL1D1	PDE1A
		RTN1	PDE4B
		RTTN	PDGFB
		RUNX1T1	PDGFD
		RYK	PDHX
[truncated: 786 more rows]

## Sheet: Table S10
Table S10. Functional enrichment analysis of candidate genes in DS-A
Category	Term	Count	%	PValue	Genes	List Total	Pop Hits	Pop Total	Fold Enrichment	Fisher Exact
GOTERM_BP_DIRECT	GO:1990349~gap junction-mediated intercellular transport	3	1.06383	0.00167276	GJB2, GJA3, GJB6	202	6	18719	46.3342	2.4e-05
GOTERM_BP_DIRECT	GO:0043951~negative regulation of cAMP-mediated signaling	3	1.06383	0.00307855	PDE4D, PDE2A, PDE3A	202	8	18719	34.7506	6.7e-05
GOTERM_BP_DIRECT	GO:0045740~positive regulation of DNA replication	3	1.06383	0.00393022	CTC1, FAF1, BAZ1A	202	9	18719	30.8894	9.9e-05
KEGG_PATHWAY	chx05017:Spinocerebellar ataxia	7	2.48227	0.00689085	PSMD14, TBPL2, PSMC2, PIK3C3, AMBRA1, PUM1, ATG14	111	144	9365	4.10129	0.0016
GOTERM_MF_DIRECT	GO:0004115~3',5'-cyclic-AMP phosphodiesterase activity	3	1.06383	0.011387	PDE4D, PDE2A, PDE3A	205	15	18647	18.1922	0.00054
GOTERM_MF_DIRECT	GO:0005515~protein binding	37	13.1206	0.0120709	GTF3C2, SLC4A1AP, PSMD14, ZBTB20, ALOX12, AMBRA1, GABPB1, SYNE2, LRRC2, RHOBTB1, WDR43, TTC27, SEL1L3, LOC102173865, WDR70, LRRTM4, ABI3BP, EMC2, CAMTA1, SRGAP3, PLXNA4, KCND2, FBXL17, IRAK3, FBXO34, BAZ1A, TTC39A, IQCG, NELL2, NLRP14, SMOC2, BCL6B, AGO2, MDGA2, LRCH3, TRIM33, CBLN1	205	2249	18647	1.49647	0.0078
GOTERM_BP_DIRECT	GO:0044597~daunorubicin metabolic process	3	1.06383	0.0140334	LOC102190498, LOC102188841, LOC102177638	202	17	18719	16.3532	0.00075
GOTERM_MF_DIRECT	GO:0032052~bile acid binding	3	1.06383	0.0145391	LOC102190498, LOC102188841, LOC102177638	205	17	18647	16.0519	0.00079
GOTERM_MF_DIRECT	GO:0047086~ketosteroid monooxygenase activity	3	1.06383	0.0145391	LOC102190498, LOC102188841, LOC102177638	205	17	18647	16.0519	0.00079
GOTERM_MF_DIRECT	GO:0047023~androsterone dehydrogenase activity	3	1.06383	0.0145391	LOC102190498, LOC102188841, LOC102177638	205	17	18647	16.0519	0.00079
GOTERM_BP_DIRECT	GO:0044598~doxorubicin metabolic process	3	1.06383	0.0156771	LOC102190498, LOC102188841, LOC102177638	202	18	18719	15.4447	0.0009
GOTERM_MF_DIRECT	GO:0005243~gap junction channel activity	3	1.06383	0.0180213	GJB2, GJA3, GJB6	205	19	18647	14.3623	0.0011
GOTERM_CC_DIRECT	GO:0005922~connexin complex	3	1.06383	0.0220917	GJB2, GJA3, GJB6	225	21	20342	12.9156	0.0015
GOTERM_MF_DIRECT	GO:0035198~miRNA binding	3	1.06383	0.0238291	AGO2, MATR3, PUM1	205	22	18647	12.4038	0.0017
GOTERM_MF_DIRECT	GO:0004032~aldose reductase (NADPH) activity	3	1.06383	0.0259134	LOC102190498, LOC102188841, LOC102177638	205	23	18647	11.8645	0.002
GOTERM_BP_DIRECT	GO:0006693~prostaglandin metabolic process	3	1.06383	0.0292704	LOC102190498, LOC102188841, LOC102177638	202	25	18719	11.1202	0.0024
GOTERM_BP_DIRECT	GO:0106072~negative regulation of adenylate cyclase-activating G protein-coupled receptor signaling pathway	2	0.70922	0.0318703	PDE4D, PDE3A	202	3	18719	61.7789	0.00035
GOTERM_BP_DIRECT	GO:0042448~progesterone metabolic process	3	1.06383	0.0361181	LOC102190498, LOC102188841, LOC102177638	202	28	18719	9.92875	0.0033
GOTERM_BP_DIRECT	GO:0007268~chemical synaptic transmission	5	1.77305	0.0364802	LOC102183269, SLC12A4, DLG2, CHRM4, LRP6	202	116	18719	3.99432	0.0085
GOTERM_BP_DIRECT	GO:0060021~roof of mouth development	3	1.06383	0.0409909	PKDCC, TMEM107, SOS1	202	30	18719	9.26683	0.0041
GOTERM_CC_DIRECT	GO:0008623~CHRAC	2	0.70922	0.0538644	CHRAC1, BAZ1A	225	5	20342	36.1636	0.0012
GOTERM_CC_DIRECT	GO:0005876~spindle microtubule	3	1.06383	0.0566427	FAM110A, PARP4, AURKB	225	35	20342	7.74933	0.0067
GOTERM_BP_DIRECT	GO:0007154~cell communication	3	1.06383	0.0656135	GJB2, GJA3, GJB6	202	39	18719	7.12833	0.0085
GOTERM_BP_DIRECT	GO:0007267~cell-cell signaling	3	1.06383	0.0656135	GJB2, GJA3, GJB6	202	39	18719	7.12833	0.0085
GOTERM_CC_DIRECT	GO:0005664~nuclear origin of replication recognition complex	2	0.70922	0.0745924	ORC5, ORC4	225	7	20342	25.8311	0.0025
GOTERM_MF_DIRECT	GO:0008201~heparin binding	4	1.41844	0.0760287	NELL2, SMOC2, PCSK6, LTF	205	90	18647	4.04271	0.017
GOTERM_CC_DIRECT	GO:0005635~nuclear envelope	4	1.41844	0.0772297	FAF1, SPDYA, MYZAP, SYNE2	225	90	20342	4.01817	0.018
KEGG_PATHWAY	chx00140:Steroid hormone biosynthesis	4	1.41844	0.0868608	LOC102173865, LOC102190498, HSD17B7, LOC102177638	111	89	9365	3.79188	0.021
GOTERM_BP_DIRECT	GO:0006355~regulation of DNA-templated transcription	10	3.5461	0.0893276	LIN54, CHRAC1, BNC2, AGO2, ZNF217, ZNF513, BAZ1A, ZNF214, MLLT3, ZNF189	202	498	18719	1.86081	0.044
GOTERM_BP_DIRECT	GO:0006357~regulation of transcription by RNA polymerase II	18	6.38298	0.0897702	ZNF276, HES7, TSHZ2, SHOX2, ZBTB20, FLI1, MED13L, PURA, ZNF609, SLTM, TRPS1, IRF1, BCL6B, CAMTA1, HES1, ZNF214, SOS1, ZNF189	202	1111	18719	1.50138	0.056
GOTERM_BP_DIRECT	GO:0035196~miRNA processing	2	0.70922	0.0926103	SLC4A1AP, PUM1	202	9	18719	20.593	0.004
GOTERM_BP_DIRECT	GO:0061157~mRNA destabilization	2	0.70922	0.0926103	RIDA, PUM1	202	9	18719	20.593	0.004
KEGG_PATHWAY	chx04630:JAK-STAT signaling pathway	6	2.12766	0.0994013	IL20, IL5, IL7, IL24, SOS1, PRLR	111	209	9365	2.42209	0.038

[truncated: 2 more sheets: Table S11, Table S12]
